# Supplementary material for: Development of an Aging-Related Gene Signature for Predicting Prognosis, Immunotherapy, and Chemotherapy Benefits in Rectal Cancer
Source: Front Mol Biosci. 2022 Jan 10;8:775700. doi: 10.3389/fmolb.2021.775700 (PMC8784816; doi:10.3389/fmolb.2021.775700)
Supplement: Supplementary file 1 [file Table2.XLSX]

## Sheet: Sheet1
Accession	Title	Platform	Contrib	DataProcessing	SampleFile	1:Source	1:Organism	1:molecule	1:label	1:LYMPH NODE METASTASIS AFTER RCT	1:LYMPH NODE METASTASIS BEFORE RCT	1:DEPTH OF INVASION AFTER RCT	1:TISSUE	1:KRAS MUTATION	1:CANCER RECURRANCE AFTER SURGERY	1:PREOPERATIVE RADIOCHEMOTHERAPY (RCT)	1:DISEASE FREE TIME (MONTH)	1:SURVIVAL TIME (MONTH)	1:METASTASIS BEFORE RCT	1:GENDER	1:PATIENT	1:METASTASIS AFTER RCT	1:DEPTH OF INVASION BEFORE RCT	1:DEATH DUE TO TUMOR	1:AGE
GSM2325238	Patient 1 tumor sample	GPL13497	contrib1	Raw data were log2 transformed and normalized to 75 percentile according to Agilent protocol.	GSM2325238-tbl-1.txt	rectal tumor	Homo sapiens	total RNA	Cy3	1	1	3	rectal tumor	WT	1	5-FU + Oxaliplatin + RT	-4.08	41.92	1	F	Tum Patient 1	1	3	0	55.6
GSM2325239	Patient 2 tumor sample	GPL13497	contrib1	Raw data were log2 transformed and normalized to 75 percentile according to Agilent protocol.	GSM2325239-tbl-1.txt	rectal tumor	Homo sapiens	total RNA	Cy3	0	1	0	rectal tumor	I21L	0	5-FU + RT	40.27	40.27	0	M	Tum Patient 2	0	3	0	65.6
GSM2325240	Patient 3 tumor sample	GPL13497	contrib1	Raw data were log2 transformed and normalized to 75 percentile according to Agilent protocol.	GSM2325240-tbl-1.txt	rectal tumor	Homo sapiens	total RNA	Cy3	0	0	0	rectal tumor	G12D	0	5-FU + RT	29.62	29.62	0	M	Tum Patient 3	0	3	0	62.7
GSM2325241	Patient 4 tumor sample	GPL13497	contrib1	Raw data were log2 transformed and normalized to 75 percentile according to Agilent protocol.	GSM2325241-tbl-1.txt	rectal tumor	Homo sapiens	total RNA	Cy3	0	1	0	rectal tumor	G12A	0	5-FU + Oxaliplatin + RT	32.65	32.65	0	M	Tum Patient 4	0	3	0	61.8
GSM2325242	Patient 5 tumor sample	GPL13497	contrib1	Raw data were log2 transformed and normalized to 75 percentile according to Agilent protocol.	GSM2325242-tbl-1.txt	rectal tumor	Homo sapiens	total RNA	Cy3	0	1	0	rectal tumor	WT	0	5-FU + RT	31.59	31.59	0	F	Tum Patient 5	0	3	0	52.1
GSM2325243	Patient 6 tumor sample	GPL13497	contrib1	Raw data were log2 transformed and normalized to 75 percentile according to Agilent protocol.	GSM2325243-tbl-1.txt	rectal tumor	Homo sapiens	total RNA	Cy3	0	0	2	rectal tumor	G12C	0	5-FU + Oxaliplatin + RT	34.52	34.52	0	M	Tum Patient 6	0	3	0	59.1
GSM2325244	Patient 7 tumor sample	GPL13497	contrib1	Raw data were log2 transformed and normalized to 75 percentile according to Agilent protocol.	GSM2325244-tbl-1.txt	rectal tumor	Homo sapiens	total RNA	Cy3	0	0	0	rectal tumor	WT	0	5-FU + RT	32.68	32.68	0	M	Tum Patient 7	0	3	0	70.7
GSM2325245	Patient 8 tumor sample	GPL13497	contrib1	Raw data were log2 transformed and normalized to 75 percentile according to Agilent protocol.	GSM2325245-tbl-1.txt	rectal tumor	Homo sapiens	total RNA	Cy3	0	1	2	rectal tumor	G12D	0	5-FU + RT	30.31	30.31	0	M	Tum Patient 8	0	3	0	60.7
GSM2325246	Patient 9 tumor sample	GPL13497	contrib1	Raw data were log2 transformed and normalized to 75 percentile according to Agilent protocol.	GSM2325246-tbl-1.txt	rectal tumor	Homo sapiens	total RNA	Cy3	0	0	2	rectal tumor	WT	0	5-FU + Oxaliplatin + RT	28.08	28.08	0	M	Tum Patient 9	0	3	0	55
GSM2325247	Patient 10 tumor sample	GPL13497	contrib1	Raw data were log2 transformed and normalized to 75 percentile according to Agilent protocol.	GSM2325247-tbl-1.txt	rectal tumor	Homo sapiens	total RNA	Cy3	1	1	3	rectal tumor	WT	0	5-FU + RT	27.55	27.55	0	M	Tum Patient 10	0	3	0	53.1
GSM2325248	Patient 11 tumor sample	GPL13497	contrib1	Raw data were log2 transformed and normalized to 75 percentile according to Agilent protocol.	GSM2325248-tbl-1.txt	rectal tumor	Homo sapiens	total RNA	Cy3	NA	0	NA	rectal tumor	A146T	0	5-FU + Oxaliplatin + RT	NA	NA	0	M	Tum Patient 11	NA	3	0	NA
GSM2325249	Patient 12 tumor sample	GPL13497	contrib1	Raw data were log2 transformed and normalized to 75 percentile according to Agilent protocol.	GSM2325249-tbl-1.txt	rectal tumor	Homo sapiens	total RNA	Cy3	1	0	2	rectal tumor	G12C	0	5-FU + RT	14.93	14.93	0	M	Tum Patient 12	0	3	0	58.6
GSM2325250	Patient 13 tumor sample	GPL13497	contrib1	Raw data were log2 transformed and normalized to 75 percentile according to Agilent protocol.	GSM2325250-tbl-1.txt	rectal tumor	Homo sapiens	total RNA	Cy3	0	1	0	rectal tumor	WT	0	5-FU + RT	23.38	23.38	0	M	Tum Patient 13	0	3	0	68.5
GSM2325251	Patient 14 tumor sample	GPL13497	contrib1	Raw data were log2 transformed and normalized to 75 percentile according to Agilent protocol.	GSM2325251-tbl-1.txt	rectal tumor	Homo sapiens	total RNA	Cy3	1	1	3	rectal tumor	WT	1	5-FU + Oxaliplatin + RT	6.71	25.81	1	M	Tum Patient 14	1	2	0	58.8
GSM2325252	Patient 15 tumor sample	GPL13497	contrib1	Raw data were log2 transformed and normalized to 75 percentile according to Agilent protocol.	GSM2325252-tbl-1.txt	rectal tumor	Homo sapiens	total RNA	Cy3	1	1	2	rectal tumor	G12S	0	5-FU + Oxaliplatin + RT	13.02	13.02	0	M	Tum Patient 15	0	NA	0	70.1
GSM2325253	Patient 16 tumor sample	GPL13497	contrib1	Raw data were log2 transformed and normalized to 75 percentile according to Agilent protocol.	GSM2325253-tbl-1.txt	rectal tumor	Homo sapiens	total RNA	Cy3	0	NA	4	rectal tumor	G12D	0	5-FU + RT	34.72	34.72	NA	F	Tum Patient 16	0	3	0	77.6
GSM2325254	Patient 17 tumor sample	GPL13497	contrib1	Raw data were log2 transformed and normalized to 75 percentile according to Agilent protocol.	GSM2325254-tbl-1.txt	rectal tumor	Homo sapiens	total RNA	Cy3	2	NA	3	rectal tumor	WT	1	5-FU + RT	-2.63	18.28	1	F	Tum Patient 17	1	3	0	68.5
GSM2325255	Patient 18 tumor sample	GPL13497	contrib1	Raw data were log2 transformed and normalized to 75 percentile according to Agilent protocol.	GSM2325255-tbl-1.txt	rectal tumor	Homo sapiens	total RNA	Cy3	2	NA	3	rectal tumor	WT	1	5-FU + RT	-3.32	10.26	1	M	Tum Patient 18	1	3	1	75.2
GSM2325256	Patient 19 tumor sample	GPL13497	contrib1	Raw data were log2 transformed and normalized to 75 percentile according to Agilent protocol.	GSM2325256-tbl-1.txt	rectal tumor	Homo sapiens	total RNA	Cy3	0	NA	3	rectal tumor	WT	0	5-FU + RT	10.62	10.62	NA	M	Tum Patient 19	0	3	0	76.3
GSM2325257	Patient 20 tumor sample	GPL13497	contrib1	Raw data were log2 transformed and normalized to 75 percentile according to Agilent protocol.	GSM2325257-tbl-1.txt	rectal tumor	Homo sapiens	total RNA	Cy3	0	1	2	rectal tumor	G13D	0	5-FU + RT	8.25	8.25	0	M	Tum Patient 20	0	3	0	38.2
GSM2325258	Patient 21 tumor sample	GPL13497	contrib1	Raw data were log2 transformed and normalized to 75 percentile according to Agilent protocol.	GSM2325258-tbl-1.txt	rectal tumor	Homo sapiens	total RNA	Cy3	2	0	3	rectal tumor	WT	1	5-FU + RT	-0.62	5.75	1	F	Tum Patient 21	1	3	1	61.1
GSM2325259	Patient 22 tumor sample	GPL13497	contrib1	Raw data were log2 transformed and normalized to 75 percentile according to Agilent protocol.	GSM2325259-tbl-1.txt	rectal tumor	Homo sapiens	total RNA	Cy3	0	0	3	rectal tumor	WT	0	5-FU + Oxaliplatin + RT	23.28	23.28	0	M	Tum Patient 22	0	3	0	69.4
GSM2325260	Patient 23 tumor sample	GPL13497	contrib1	Raw data were log2 transformed and normalized to 75 percentile according to Agilent protocol.	GSM2325260-tbl-1.txt	rectal tumor	Homo sapiens	total RNA	Cy3	0	0	2	rectal tumor	WT	0	5-FU + RT	23.8	23.8	0	M	Tum Patient 23	0	3	0	54.2
GSM2325261	Patient 24 tumor sample	GPL13497	contrib1	Raw data were log2 transformed and normalized to 75 percentile according to Agilent protocol.	GSM2325261-tbl-1.txt	rectal tumor	Homo sapiens	total RNA	Cy3	0	0	1	rectal tumor	WT	0	5-FU + Oxaliplatin + RT	7.33	7.33	0	F	Tum Patient 24	0	3	0	57.4
GSM2325262	Patient 25 tumor sample	GPL13497	contrib1	Raw data were log2 transformed and normalized to 75 percentile according to Agilent protocol.	GSM2325262-tbl-1.txt	rectal tumor	Homo sapiens	total RNA	Cy3	0	1	3	rectal tumor	Q61P	1	5-FU + RT	15.25	24.1	0	M	Tum Patient 25	0	3	0	61.3
GSM2325263	Patient 26 tumor sample	GPL13497	contrib1	Raw data were log2 transformed and normalized to 75 percentile according to Agilent protocol.	GSM2325263-tbl-1.txt	rectal tumor	Homo sapiens	total RNA	Cy3	0	1	3	rectal tumor	WT	0	5-FU + Oxaliplatin + RT	22.55	22.55	0	M	Tum Patient 26	0	3	0	47
GSM2325264	Patient 27 tumor sample	GPL13497	contrib1	Raw data were log2 transformed and normalized to 75 percentile according to Agilent protocol.	GSM2325264-tbl-1.txt	rectal tumor	Homo sapiens	total RNA	Cy3	0	0	0	rectal tumor	WT	0	5-FU + RT	22.22	22.22	0	M	Tum Patient 27	0	3	0	62.7
GSM2325265	Patient 28 tumor sample	GPL13497	contrib1	Raw data were log2 transformed and normalized to 75 percentile according to Agilent protocol.	GSM2325265-tbl-1.txt	rectal tumor	Homo sapiens	total RNA	Cy3	0	1	0	rectal tumor	G13D	0	5-FU + RT	17.98	17.98	0	M	Tum Patient 28	0	3	0	51.3
GSM2325266	Patient 29 tumor sample	GPL13497	contrib1	Raw data were log2 transformed and normalized to 75 percentile according to Agilent protocol.	GSM2325266-tbl-1.txt	rectal tumor	Homo sapiens	total RNA	Cy3	1	0	2	rectal tumor	WT	1	5-FU + RT	0	6.25	0	M	Tum Patient 29	1	3	0	73.3
GSM2325267	Patient 30 tumor sample	GPL13497	contrib1	Raw data were log2 transformed and normalized to 75 percentile according to Agilent protocol.	GSM2325267-tbl-1.txt	rectal tumor	Homo sapiens	total RNA	Cy3	1	1	3	rectal tumor	WT	1	5-FU + Oxaliplatin + RT	-2.99	13.12	1	F	Tum Patient 30	1	3	0	47.2
GSM2325268	Patient 31 tumor sample	GPL13497	contrib1	Raw data were log2 transformed and normalized to 75 percentile according to Agilent protocol.	GSM2325268-tbl-1.txt	rectal tumor	Homo sapiens	total RNA	Cy3	0	0	3	rectal tumor	G12S	0	5-FU + RT	16.21	16.21	0	F	Tum Patient 31	0	3	0	72.7
GSM2325269	Patient 32 tumor sample	GPL13497	contrib1	Raw data were log2 transformed and normalized to 75 percentile according to Agilent protocol.	GSM2325269-tbl-1.txt	rectal tumor	Homo sapiens	total RNA	Cy3	2	1	3	rectal tumor	G12C	0	5-FU + Oxaliplatin + RT	6.38	6.38	0	M	Tum Patient 32	0	4	0	38.8
GSM2325270	Patient 33 tumor sample	GPL13497	contrib1	Raw data were log2 transformed and normalized to 75 percentile according to Agilent protocol.	GSM2325270-tbl-1.txt	rectal tumor	Homo sapiens	total RNA	Cy3	0	0	3	rectal tumor	WT	0	5-FU + RT	13.02	13.02	0	M	Tum Patient 33	0	3	0	75.5
GSM2325271	Patient 34 tumor sample	GPL13497	contrib1	Raw data were log2 transformed and normalized to 75 percentile according to Agilent protocol.	GSM2325271-tbl-1.txt	rectal tumor	Homo sapiens	total RNA	Cy3	0	1	0	rectal tumor	WT	0	5-FU + Oxaliplatin + RT	2.96	2.96	0	F	Tum Patient 34	0	3	0	80
GSM2325272	Patient 35 tumor sample	GPL13497	contrib1	Raw data were log2 transformed and normalized to 75 percentile according to Agilent protocol.	GSM2325272-tbl-1.txt	rectal tumor	Homo sapiens	total RNA	Cy3	1	1	3	rectal tumor	G12D	0	5-FU + RT	13.05	13.05	0	M	Tum Patient 35	0	3	0	60.9
GSM2325273	Patient 36 tumor sample	GPL13497	contrib1	Raw data were log2 transformed and normalized to 75 percentile according to Agilent protocol.	GSM2325273-tbl-1.txt	rectal tumor	Homo sapiens	total RNA	Cy3	0	1	3	rectal tumor	WT	0	5-FU + RT	1.74	1.74	0	M	Tum Patient 36	0	3	0	76.3
GSM2325274	Patient 37 tumor sample	GPL13497	contrib1	Raw data were log2 transformed and normalized to 75 percentile according to Agilent protocol.	GSM2325274-tbl-1.txt	rectal tumor	Homo sapiens	total RNA	Cy3	0	0	1	rectal tumor	WT	0	5-FU + Oxaliplatin + RT	12.59	12.59	0	F	Tum Patient 37	0	3	0	49.5
GSM2325275	Patient 38 tumor sample	GPL13497	contrib1	Raw data were log2 transformed and normalized to 75 percentile according to Agilent protocol.	GSM2325275-tbl-1.txt	rectal tumor	Homo sapiens	total RNA	Cy3	0	0	0	rectal tumor	WT	0	5-FU + Oxaliplatin + RT	11.57	11.57	0	M	Tum Patient 38	0	3	0	49.9
GSM2325276	Patient 39 tumor sample	GPL13497	contrib1	Raw data were log2 transformed and normalized to 75 percentile according to Agilent protocol.	GSM2325276-tbl-1.txt	rectal tumor	Homo sapiens	total RNA	Cy3	0	1	2	rectal tumor	WT	0	5-FU + RT	9.83	9.83	0	M	Tum Patient 39	0	3	0	57.6
GSM2325277	Patient 40 tumor sample	GPL13497	contrib1	Raw data were log2 transformed and normalized to 75 percentile according to Agilent protocol.	GSM2325277-tbl-1.txt	rectal tumor	Homo sapiens	total RNA	Cy3	1	1	2	rectal tumor	WT	0	5-FU + Oxaliplatin + RT	8.28	8.28	0	M	Tum Patient 40	0	3	0	77.3
GSM2325278	Patient 41 tumor sample	GPL13497	contrib1	Raw data were log2 transformed and normalized to 75 percentile according to Agilent protocol.	GSM2325278-tbl-1.txt	rectal tumor	Homo sapiens	total RNA	Cy3	1	1	3	rectal tumor	WT	1	5-FU + RT	22.68	22.68	0	M	Tum Patient 41	0	3	0	72.4
GSM2325279	Patient 42 tumor sample	GPL13497	contrib1	Raw data were log2 transformed and normalized to 75 percentile according to Agilent protocol.	GSM2325279-tbl-1.txt	rectal tumor	Homo sapiens	total RNA	Cy3	0	1	2	rectal tumor	G13D	0	5-FU + RT	20.19	20.19	0	M	Tum Patient 42	0	3	0	76.3
GSM2325280	Patient 43 tumor sample	GPL13497	contrib1	Raw data were log2 transformed and normalized to 75 percentile according to Agilent protocol.	GSM2325280-tbl-1.txt	rectal tumor	Homo sapiens	total RNA	Cy3	1	1	3	rectal tumor	WT	0	5-FU + Oxaliplatin + RT	0	0	0	M	Tum Patient 43	0	3	0	61.4
GSM2325281	Patient 44 tumor sample	GPL13497	contrib1	Raw data were log2 transformed and normalized to 75 percentile according to Agilent protocol.	GSM2325281-tbl-1.txt	rectal tumor	Homo sapiens	total RNA	Cy3	1	1	3	rectal tumor	NA	0	5-FU + Oxaliplatin + RT	0	0	0	F	Tum Patient 44	0	3	0	66.3
GSM2325282	Patient 45 tumor sample	GPL13497	contrib1	Raw data were log2 transformed and normalized to 75 percentile according to Agilent protocol.	GSM2325282-tbl-1.txt	rectal tumor	Homo sapiens	total RNA	Cy3	0	0	0	rectal tumor	NA	0	5-FU + RT	0	0	0	M	Tum Patient 45	0	3	0	65.6
GSM2325283	Patient 46 tumor sample	GPL13497	contrib1	Raw data were log2 transformed and normalized to 75 percentile according to Agilent protocol.	GSM2325283-tbl-1.txt	rectal tumor	Homo sapiens	total RNA	Cy3	1	1	3	rectal tumor	NA	NA	5-FU + RT	NA	NA	0	M	Tum Patient 46	0	3	NA	68.4
GSM2325284	Patient 47 tumor sample	GPL13497	contrib1	Raw data were log2 transformed and normalized to 75 percentile according to Agilent protocol.	GSM2325284-tbl-1.txt	rectal tumor	Homo sapiens	total RNA	Cy3	0	0	0	rectal tumor	NA	NA	5-FU + RT	NA	NA	NA	M	Tum Patient 47	0	2	NA	78.9
GSM2325285	Patient 48 tumor sample	GPL13497	contrib1	Raw data were log2 transformed and normalized to 75 percentile according to Agilent protocol.	GSM2325285-tbl-1.txt	rectal tumor	Homo sapiens	total RNA	Cy3	0	0	2	rectal tumor	NA	NA	5-FU + RT	NA	NA	0	M	Tum Patient 48	0	3	NA	65.8
GSM2325286	Patient 49 tumor sample	GPL13497	contrib1	Raw data were log2 transformed and normalized to 75 percentile according to Agilent protocol.	GSM2325286-tbl-1.txt	rectal tumor	Homo sapiens	total RNA	Cy3	0	1	0	rectal tumor	NA	NA	5-FU + RT	NA	NA	0	F	Tum Patient 49	0	3	NA	57.1
GSM2325287	Patient 50 tumor sample	GPL13497	contrib1	Raw data were log2 transformed and normalized to 75 percentile according to Agilent protocol.	GSM2325287-tbl-1.txt	rectal tumor	Homo sapiens	total RNA	Cy3	0	0	1	rectal tumor	WT	1	5-FU + RT	29.03	29.03	0	M	Tum Patient 50	0	3	0	74.1
GSM2325288	Patient 51 tumor sample	GPL13497	contrib1	Raw data were log2 transformed and normalized to 75 percentile according to Agilent protocol.	GSM2325288-tbl-1.txt	rectal tumor	Homo sapiens	total RNA	Cy3	2	1	3	rectal tumor	WT	0	5-FU + Oxaliplatin + RT	1.78	1.78	0	M	Tum Patient 51	0	4	0	48.2
GSM2325289	Patient 52 tumor sample	GPL13497	contrib1	Raw data were log2 transformed and normalized to 75 percentile according to Agilent protocol.	GSM2325289-tbl-1.txt	rectal tumor	Homo sapiens	total RNA	Cy3	0	0	2	rectal tumor	G12D	0	5-FU + RT	0.69	0.69	0	F	Tum Patient 52	0	3	0	56.3
GSM2325290	Patient 53 tumor sample	GPL13497	contrib1	Raw data were log2 transformed and normalized to 75 percentile according to Agilent protocol.	GSM2325290-tbl-1.txt	rectal tumor	Homo sapiens	total RNA	Cy3	0	0	0	rectal tumor	WT	0	5-FU + RT	151.17	151.17	0	M	Tum Patient 53	0	3	0	61.9
GSM2325291	Patient 54 tumor sample	GPL13497	contrib1	Raw data were log2 transformed and normalized to 75 percentile according to Agilent protocol.	GSM2325291-tbl-1.txt	rectal tumor	Homo sapiens	total RNA	Cy3	0	1	2	rectal tumor	WT	0	5-FU + RT	91	91	0	M	Tum Patient 54	0	3	0	65.4
GSM2325292	Patient 55 tumor sample	GPL13497	contrib1	Raw data were log2 transformed and normalized to 75 percentile according to Agilent protocol.	GSM2325292-tbl-1.txt	rectal tumor	Homo sapiens	total RNA	Cy3	0	0	1	rectal tumor	G13D	0	5-FU + RT	144.3	144.3	0	M	Tum Patient 55	0	3	0	49.2
GSM2325293	Patient 56 tumor sample	GPL13497	contrib1	Raw data were log2 transformed and normalized to 75 percentile according to Agilent protocol.	GSM2325293-tbl-1.txt	rectal tumor	Homo sapiens	total RNA	Cy3	0	1	1	rectal tumor	WT	0	5-FU + Oxaliplatin + RT	112.01	112.01	0	M	Tum Patient 56	0	3	0	63.7
GSM2325294	Patient 57 tumor sample	GPL13497	contrib1	Raw data were log2 transformed and normalized to 75 percentile according to Agilent protocol.	GSM2325294-tbl-1.txt	rectal tumor	Homo sapiens	total RNA	Cy3	0	0	3	rectal tumor	G12D	0	5-FU + Oxaliplatin + RT	111.25	111.25	0	F	Tum Patient 57	0	3	0	58.6
GSM2325295	Patient 58 tumor sample	GPL13497	contrib1	Raw data were log2 transformed and normalized to 75 percentile according to Agilent protocol.	GSM2325295-tbl-1.txt	rectal tumor	Homo sapiens	total RNA	Cy3	0	1	0	rectal tumor	Q61L	0	5-FU + RT	100.04	100.04	0	M	Tum Patient 58	0	3	0	66.4
GSM2325296	Patient 59 tumor sample	GPL13497	contrib1	Raw data were log2 transformed and normalized to 75 percentile according to Agilent protocol.	GSM2325296-tbl-1.txt	rectal tumor	Homo sapiens	total RNA	Cy3	2	1	4	rectal tumor	WT	0	5-FU + Oxaliplatin + RT	3.16	3.16	0	M	Tum Patient 59	0	3	0	62.1
GSM2325297	Patient 60 tumor sample	GPL13497	contrib1	Raw data were log2 transformed and normalized to 75 percentile according to Agilent protocol.	GSM2325297-tbl-1.txt	rectal tumor	Homo sapiens	total RNA	Cy3	0	0	2	rectal tumor	G13D	1	5-FU + Oxaliplatin + RT	29.13	70.72	0	M	Tum Patient 60	0	3	1	57.4
GSM2325298	Patient 61 tumor sample	GPL13497	contrib1	Raw data were log2 transformed and normalized to 75 percentile according to Agilent protocol.	GSM2325298-tbl-1.txt	rectal tumor	Homo sapiens	total RNA	Cy3	0	1	1	rectal tumor	WT	0	5-FU + Oxaliplatin + RT	112.24	112.24	0	F	Tum Patient 61	0	3	0	48.4
GSM2325299	Patient 62 tumor sample	GPL13497	contrib1	Raw data were log2 transformed and normalized to 75 percentile according to Agilent protocol.	GSM2325299-tbl-1.txt	rectal tumor	Homo sapiens	total RNA	Cy3	0	0	2	rectal tumor	G12D	0	5-FU + Oxaliplatin + RT	79.53	79.53	0	M	Tum Patient 62	0	3	0	71.2
GSM2325300	Patient 63 tumor sample	GPL13497	contrib1	Raw data were log2 transformed and normalized to 75 percentile according to Agilent protocol.	GSM2325300-tbl-1.txt	rectal tumor	Homo sapiens	total RNA	Cy3	0	0	2	rectal tumor	WT	0	5-FU + Oxaliplatin + RT	109.84	109.84	0	F	Tum Patient 63	0	3	0	71.2
GSM2325301	Patient 64 tumor sample	GPL13497	contrib1	Raw data were log2 transformed and normalized to 75 percentile according to Agilent protocol.	GSM2325301-tbl-1.txt	rectal tumor	Homo sapiens	total RNA	Cy3	0	1	2	rectal tumor	G12V	1	5-FU + Oxaliplatin + RT	62.93	110.17	0	M	Tum Patient 64	0	3	1	52.7
GSM2325302	Patient 65 tumor sample	GPL13497	contrib1	Raw data were log2 transformed and normalized to 75 percentile according to Agilent protocol.	GSM2325302-tbl-1.txt	rectal tumor	Homo sapiens	total RNA	Cy3	1	1	3	rectal tumor	G12V	0	5-FU + RT	45.73	45.73	0	M	Tum Patient 65	0	3	0	70.3
GSM2325303	Patient 66 tumor sample	GPL13497	contrib1	Raw data were log2 transformed and normalized to 75 percentile according to Agilent protocol.	GSM2325303-tbl-1.txt	rectal tumor	Homo sapiens	total RNA	Cy3	0	1	1	rectal tumor	G12D	0	5-FU + Oxaliplatin + RT	114.35	114.35	0	F	Tum Patient 66	0	3	0	54
GSM2325304	Patient 67 tumor sample	GPL13497	contrib1	Raw data were log2 transformed and normalized to 75 percentile according to Agilent protocol.	GSM2325304-tbl-1.txt	rectal tumor	Homo sapiens	total RNA	Cy3	0	0	3	rectal tumor	WT	1	5-FU + RT	58.92	84.36	0	M	Tum Patient 67	0	3	1	53.7
GSM2325305	Patient 68 tumor sample	GPL13497	contrib1	Raw data were log2 transformed and normalized to 75 percentile according to Agilent protocol.	GSM2325305-tbl-1.txt	rectal tumor	Homo sapiens	total RNA	Cy3	1	1	3	rectal tumor	WT	0	5-FU + RT	86.79	86.79	0	M	Tum Patient 68	0	3	0	60
GSM2325306	Patient 69 tumor sample	GPL13497	contrib1	Raw data were log2 transformed and normalized to 75 percentile according to Agilent protocol.	GSM2325306-tbl-1.txt	rectal tumor	Homo sapiens	total RNA	Cy3	1	0	3	rectal tumor	G12V	0	5-FU + Oxaliplatin + RT	93.96	93.96	0	M	Tum Patient 69	0	3	0	68.2
GSM2325307	Patient 70 tumor sample	GPL13497	contrib1	Raw data were log2 transformed and normalized to 75 percentile according to Agilent protocol.	GSM2325307-tbl-1.txt	rectal tumor	Homo sapiens	total RNA	Cy3	1	1	3	rectal tumor	WT	1	5-FU + Oxaliplatin + RT	25.38	51.52	0	M	Tum Patient 70	0	3	1	65.7
GSM2325308	Patient 71 tumor sample	GPL13497	contrib1	Raw data were log2 transformed and normalized to 75 percentile according to Agilent protocol.	GSM2325308-tbl-1.txt	rectal tumor	Homo sapiens	total RNA	Cy3	0	1	2	rectal tumor	WT	0	5-FU + Oxaliplatin + RT	88.27	88.27	0	M	Tum Patient 71	0	3	0	79.7
GSM2325309	Patient 72 tumor sample	GPL13497	contrib1	Raw data were log2 transformed and normalized to 75 percentile according to Agilent protocol.	GSM2325309-tbl-1.txt	rectal tumor	Homo sapiens	total RNA	Cy3	0	1	2	rectal tumor	G13D	0	5-FU + RT	82.98	82.98	0	F	Tum Patient 72	0	3	0	81.4
GSM2325310	Patient 73 tumor sample	GPL13497	contrib1	Raw data were log2 transformed and normalized to 75 percentile according to Agilent protocol.	GSM2325310-tbl-1.txt	rectal tumor	Homo sapiens	total RNA	Cy3	0	1	1	rectal tumor	WT	0	5-FU + Oxaliplatin + RT	71.31	71.31	0	M	Tum Patient 73	0	3	0	66.3
GSM2325311	Patient 74 tumor sample	GPL13497	contrib1	Raw data were log2 transformed and normalized to 75 percentile according to Agilent protocol.	GSM2325311-tbl-1.txt	rectal tumor	Homo sapiens	total RNA	Cy3	0	1	2	rectal tumor	G13D	0	5-FU + RT	61.25	61.25	0	M	Tum Patient 74	0	3	0	59.3
GSM2325312	Patient 75 tumor sample	GPL13497	contrib1	Raw data were log2 transformed and normalized to 75 percentile according to Agilent protocol.	GSM2325312-tbl-1.txt	rectal tumor	Homo sapiens	total RNA	Cy3	0	1	2	rectal tumor	WT	0	5-FU + Oxaliplatin + RT	83.97	83.97	0	M	Tum Patient 75	0	3	0	57.4
GSM2325313	Patient 76 tumor sample	GPL13497	contrib1	Raw data were log2 transformed and normalized to 75 percentile according to Agilent protocol.	GSM2325313-tbl-1.txt	rectal tumor	Homo sapiens	total RNA	Cy3	0	0	3	rectal tumor	WT	0	5-FU + RT	39.25	39.25	0	M	Tum Patient 76	0	3	0	81.5
GSM2325314	Patient 77 tumor sample	GPL13497	contrib1	Raw data were log2 transformed and normalized to 75 percentile according to Agilent protocol.	GSM2325314-tbl-1.txt	rectal tumor	Homo sapiens	total RNA	Cy3	0	0	2	rectal tumor	G12D	0	5-FU + RT	34.39	34.39	0	M	Tum Patient 77	0	3	0	62.3
GSM2325315	Patient 78 tumor sample	GPL13497	contrib1	Raw data were log2 transformed and normalized to 75 percentile according to Agilent protocol.	GSM2325315-tbl-1.txt	rectal tumor	Homo sapiens	total RNA	Cy3	0	1	3	rectal tumor	G12D	0	5-FU + RT	88.83	88.83	0	F	Tum Patient 78	0	3	0	63.7
GSM2325316	Patient 79 tumor sample	GPL13497	contrib1	Raw data were log2 transformed and normalized to 75 percentile according to Agilent protocol.	GSM2325316-tbl-1.txt	rectal tumor	Homo sapiens	total RNA	Cy3	0	0	0	rectal tumor	WT	0	5-FU + RT	79.63	79.63	0	F	Tum Patient 79	0	3	0	66.8
GSM2325317	Patient 80 tumor sample	GPL13497	contrib1	Raw data were log2 transformed and normalized to 75 percentile according to Agilent protocol.	GSM2325317-tbl-1.txt	rectal tumor	Homo sapiens	total RNA	Cy3	1	1	3	rectal tumor	WT	1	5-FU + RT	73.48	82.82	0	F	Tum Patient 80	0	4	0	71.5
GSM2325318	Patient 81 tumor sample	GPL13497	contrib1	Raw data were log2 transformed and normalized to 75 percentile according to Agilent protocol.	GSM2325318-tbl-1.txt	rectal tumor	Homo sapiens	total RNA	Cy3	0	1	3	rectal tumor	WT	0	5-FU + RT	77.85	77.85	0	M	Tum Patient 81	0	3	0	76.8
GSM2325319	Patient 82 tumor sample	GPL13497	contrib1	Raw data were log2 transformed and normalized to 75 percentile according to Agilent protocol.	GSM2325319-tbl-1.txt	rectal tumor	Homo sapiens	total RNA	Cy3	0	0	0	rectal tumor	WT	0	5-FU + RT	75.48	75.48	0	F	Tum Patient 82	0	3	0	76.5
GSM2325320	Patient 83 tumor sample	GPL13497	contrib1	Raw data were log2 transformed and normalized to 75 percentile according to Agilent protocol.	GSM2325320-tbl-1.txt	rectal tumor	Homo sapiens	total RNA	Cy3	2	1	3	rectal tumor	WT	0	5-FU + RT	96.03	96.03	0	F	Tum Patient 83	0	3	0	58.3
GSM2325321	Patient 84 tumor sample	GPL13497	contrib1	Raw data were log2 transformed and normalized to 75 percentile according to Agilent protocol.	GSM2325321-tbl-1.txt	rectal tumor	Homo sapiens	total RNA	Cy3	1	0	3	rectal tumor	G12A	0	5-FU + RT	98.7	98.7	0	M	Tum Patient 84	0	3	0	76.7
GSM2325322	Patient 85 tumor sample	GPL13497	contrib1	Raw data were log2 transformed and normalized to 75 percentile according to Agilent protocol.	GSM2325322-tbl-1.txt	rectal tumor	Homo sapiens	total RNA	Cy3	0	1	4	rectal tumor	G12D	1	5-FU + RT	34.06	79.5	0	F	Tum Patient 85	0	3	1	62.6
GSM2325323	Patient 86 tumor sample	GPL13497	contrib1	Raw data were log2 transformed and normalized to 75 percentile according to Agilent protocol.	GSM2325323-tbl-1.txt	rectal tumor	Homo sapiens	total RNA	Cy3	0	0	1	rectal tumor	WT	0	5-FU + RT	76.87	76.87	0	M	Tum Patient 86	0	3	0	51.2
GSM2325324	Patient 87 tumor sample	GPL13497	contrib1	Raw data were log2 transformed and normalized to 75 percentile according to Agilent protocol.	GSM2325324-tbl-1.txt	rectal tumor	Homo sapiens	total RNA	Cy3	1	1	3	rectal tumor	WT	0	5-FU + RT	29.82	29.82	0	F	Tum Patient 87	0	3	0	67.8
GSM2325325	Patient 88 tumor sample	GPL13497	contrib1	Raw data were log2 transformed and normalized to 75 percentile according to Agilent protocol.	GSM2325325-tbl-1.txt	rectal tumor	Homo sapiens	total RNA	Cy3	0	1	2	rectal tumor	G12A	0	5-FU + RT	90.02	90.02	0	M	Tum Patient 88	0	3	0	63.4
GSM2325326	Patient 89 tumor sample	GPL13497	contrib1	Raw data were log2 transformed and normalized to 75 percentile according to Agilent protocol.	GSM2325326-tbl-1.txt	rectal tumor	Homo sapiens	total RNA	Cy3	0	0	1	rectal tumor	G12D	0	5-FU + Oxaliplatin + RT	71.61	71.61	0	F	Tum Patient 89	0	3	0	76.3
GSM2325327	Patient 90 tumor sample	GPL13497	contrib1	Raw data were log2 transformed and normalized to 75 percentile according to Agilent protocol.	GSM2325327-tbl-1.txt	rectal tumor	Homo sapiens	total RNA	Cy3	1	1	2	rectal tumor	G12D	0	5-FU + Oxaliplatin + RT	94.26	94.26	0	F	Tum Patient 90	0	3	0	41.8
GSM2325328	Patient 91 tumor sample	GPL13497	contrib1	Raw data were log2 transformed and normalized to 75 percentile according to Agilent protocol.	GSM2325328-tbl-1.txt	rectal tumor	Homo sapiens	total RNA	Cy3	0	0	3	rectal tumor	G12V	0	5-FU + Oxaliplatin + RT	91.63	91.63	0	M	Tum Patient 91	0	3	0	58.1
GSM2325329	Patient 92 tumor sample	GPL13497	contrib1	Raw data were log2 transformed and normalized to 75 percentile according to Agilent protocol.	GSM2325329-tbl-1.txt	rectal tumor	Homo sapiens	total RNA	Cy3	0	1	2	rectal tumor	G13D	0	5-FU + Oxaliplatin + RT	60.79	60.79	0	M	Tum Patient 92	0	3	0	65.8
GSM2325330	Patient 93 tumor sample	GPL13497	contrib1	Raw data were log2 transformed and normalized to 75 percentile according to Agilent protocol.	GSM2325330-tbl-1.txt	rectal tumor	Homo sapiens	total RNA	Cy3	0	1	0	rectal tumor	G12D	0	5-FU + Oxaliplatin + RT	63.52	63.52	0	F	Tum Patient 93	0	3	0	59.5
GSM2325331	Patient 94 tumor sample	GPL13497	contrib1	Raw data were log2 transformed and normalized to 75 percentile according to Agilent protocol.	GSM2325331-tbl-1.txt	rectal tumor	Homo sapiens	total RNA	Cy3	1	1	3	rectal tumor	WT	1	5-FU + Oxaliplatin + RT	27.12	33.6	0	M	Tum Patient 94	0	3	1	53.7
GSM2325332	Patient 95 tumor sample	GPL13497	contrib1	Raw data were log2 transformed and normalized to 75 percentile according to Agilent protocol.	GSM2325332-tbl-1.txt	rectal tumor	Homo sapiens	total RNA	Cy3	0	1	0	rectal tumor	A146T	0	5-FU + RT	87.35	87.35	0	M	Tum Patient 95	0	3	0	56.9
GSM2325333	Patient 96 tumor sample	GPL13497	contrib1	Raw data were log2 transformed and normalized to 75 percentile according to Agilent protocol.	GSM2325333-tbl-1.txt	rectal tumor	Homo sapiens	total RNA	Cy3	0	1	0	rectal tumor	G13D	0	5-FU + RT	109.32	109.32	0	M	Tum Patient 96	0	2	0	60.7
GSM2325334	Patient 97 tumor sample	GPL13497	contrib1	Raw data were log2 transformed and normalized to 75 percentile according to Agilent protocol.	GSM2325334-tbl-1.txt	rectal tumor	Homo sapiens	total RNA	Cy3	0	0	4	rectal tumor	WT	1	5-FU + RT	46.62	73.48	0	F	Tum Patient 97	0	3	1	64.1
GSM2325335	Patient 98 tumor sample	GPL13497	contrib1	Raw data were log2 transformed and normalized to 75 percentile according to Agilent protocol.	GSM2325335-tbl-1.txt	rectal tumor	Homo sapiens	total RNA	Cy3	1	1	3	rectal tumor	WT	1	5-FU + RT	-3.78	25.51	0	M	Tum Patient 98	1	3	1	55.5
GSM2325336	Patient 99 tumor sample	GPL13497	contrib1	Raw data were log2 transformed and normalized to 75 percentile according to Agilent protocol.	GSM2325336-tbl-1.txt	rectal tumor	Homo sapiens	total RNA	Cy3	0	0	2	rectal tumor	WT	1	5-FU + RT	12.62	105.14	0	M	Tum Patient 99	0	3	0	50
GSM2325337	Patient 100 tumor sample	GPL13497	contrib1	Raw data were log2 transformed and normalized to 75 percentile according to Agilent protocol.	GSM2325337-tbl-1.txt	rectal tumor	Homo sapiens	total RNA	Cy3	1	1	3	rectal tumor	WT	1	5-FU + RT	68.65	91.53	0	M	Tum Patient 100	0	3	1	35.7
GSM2325338	Patient 101 tumor sample	GPL13497	contrib1	Raw data were log2 transformed and normalized to 75 percentile according to Agilent protocol.	GSM2325338-tbl-1.txt	rectal tumor	Homo sapiens	total RNA	Cy3	1	0	3	rectal tumor	WT	0	5-FU + RT	91.13	91.13	0	M	Tum Patient 101	0	3	0	77.8
GSM2325339	Patient 102 tumor sample	GPL13497	contrib1	Raw data were log2 transformed and normalized to 75 percentile according to Agilent protocol.	GSM2325339-tbl-1.txt	rectal tumor	Homo sapiens	total RNA	Cy3	0	1	2	rectal tumor	WT	0	5-FU + RT	79.79	79.79	0	M	Tum Patient 102	0	3	0	65.1
GSM2325340	Patient 103 tumor sample	GPL13497	contrib1	Raw data were log2 transformed and normalized to 75 percentile according to Agilent protocol.	GSM2325340-tbl-1.txt	rectal tumor	Homo sapiens	total RNA	Cy3	0	1	3	rectal tumor	G12D	1	5-FU + Oxaliplatin + RT	18.64	24.39	0	F	Tum Patient 103	0	3	1	74.6
GSM2325341	Patient 104 tumor sample	GPL13497	contrib1	Raw data were log2 transformed and normalized to 75 percentile according to Agilent protocol.	GSM2325341-tbl-1.txt	rectal tumor	Homo sapiens	total RNA	Cy3	0	1	2	rectal tumor	WT	0	5-FU + Oxaliplatin + RT	100.7	100.7	0	M	Tum Patient 104	0	3	0	63
GSM2325342	Patient 105 tumor sample	GPL13497	contrib1	Raw data were log2 transformed and normalized to 75 percentile according to Agilent protocol.	GSM2325342-tbl-1.txt	rectal tumor	Homo sapiens	total RNA	Cy3	0	1	3	rectal tumor	G13D	0	5-FU + Oxaliplatin + RT	85.84	85.84	0	M	Tum Patient 105	0	3	0	73.3
GSM2325343	Patient 106 tumor sample	GPL13497	contrib1	Raw data were log2 transformed and normalized to 75 percentile according to Agilent protocol.	GSM2325343-tbl-1.txt	rectal tumor	Homo sapiens	total RNA	Cy3	0	1	3	rectal tumor	G12A	0	5-FU + RT	75.72	75.72	0	M	Tum Patient 106	0	3	0	73.3
GSM2325344	Patient 107 tumor sample	GPL13497	contrib1	Raw data were log2 transformed and normalized to 75 percentile according to Agilent protocol.	GSM2325344-tbl-1.txt	rectal tumor	Homo sapiens	total RNA	Cy3	2	1	1	rectal tumor	WT	1	5-FU + RT	33.11	78.84	0	M	Tum Patient 107	0	3	0	54.8
GSM2325345	Patient 108 tumor sample	GPL13497	contrib1	Raw data were log2 transformed and normalized to 75 percentile according to Agilent protocol.	GSM2325345-tbl-1.txt	rectal tumor	Homo sapiens	total RNA	Cy3	1	1	3	rectal tumor	A146T	0	5-FU + Oxaliplatin + RT	2.4	2.4	0	M	Tum Patient 108	0	3	0	61.5
GSM2325346	Patient 109 tumor sample	GPL13497	contrib1	Raw data were log2 transformed and normalized to 75 percentile according to Agilent protocol.	GSM2325346-tbl-1.txt	rectal tumor	Homo sapiens	total RNA	Cy3	0	1	3	rectal tumor	G12V	1	5-FU + RT	14.99	29.46	0	F	Tum Patient 109	0	3	1	63.2
GSM2325347	Patient 110 tumor sample	GPL13497	contrib1	Raw data were log2 transformed and normalized to 75 percentile according to Agilent protocol.	GSM2325347-tbl-1.txt	rectal tumor	Homo sapiens	total RNA	Cy3	0	1	2	rectal tumor	WT	0	5-FU + Oxaliplatin + RT	23.05	23.05	0	M	Tum Patient 110	0	3	0	63.9
GSM2325348	Patient 111 tumor sample	GPL13497	contrib1	Raw data were log2 transformed and normalized to 75 percentile according to Agilent protocol.	GSM2325348-tbl-1.txt	rectal tumor	Homo sapiens	total RNA	Cy3	0	0	1	rectal tumor	WT	1	5-FU + Oxaliplatin + RT	12.82	20.32	0	M	Tum Patient 111	0	3	1	75.5
GSM2325349	Patient 112 tumor sample	GPL13497	contrib1	Raw data were log2 transformed and normalized to 75 percentile according to Agilent protocol.	GSM2325349-tbl-1.txt	rectal tumor	Homo sapiens	total RNA	Cy3	0	1	0	rectal tumor	WT	0	5-FU + Oxaliplatin + RT	95.74	95.74	0	F	Tum Patient 112	0	2	0	68.3
GSM2325350	Patient 113 tumor sample	GPL13497	contrib1	Raw data were log2 transformed and normalized to 75 percentile according to Agilent protocol.	GSM2325350-tbl-1.txt	rectal tumor	Homo sapiens	total RNA	Cy3	0	1	4	rectal tumor	Q61L	1	5-FU + Oxaliplatin + RT	18.18	36.33	0	F	Tum Patient 113	0	3	0	51.1
GSM2325351	Patient 114 tumor sample	GPL13497	contrib1	Raw data were log2 transformed and normalized to 75 percentile according to Agilent protocol.	GSM2325351-tbl-1.txt	rectal tumor	Homo sapiens	total RNA	Cy3	0	1	0	rectal tumor	WT	0	5-FU + Oxaliplatin + RT	96.13	96.13	0	F	Tum Patient 114	0	3	0	46.3
GSM2325352	Patient 115 tumor sample	GPL13497	contrib1	Raw data were log2 transformed and normalized to 75 percentile according to Agilent protocol.	GSM2325352-tbl-1.txt	rectal tumor	Homo sapiens	total RNA	Cy3	1	1	3	rectal tumor	WT	0	5-FU + Oxaliplatin + RT	73.38	73.38	0	F	Tum Patient 115	0	3	0	59.4
GSM2325353	Patient 116 tumor sample	GPL13497	contrib1	Raw data were log2 transformed and normalized to 75 percentile according to Agilent protocol.	GSM2325353-tbl-1.txt	rectal tumor	Homo sapiens	total RNA	Cy3	0	1	3	rectal tumor	G12V	1	5-FU + RT	33.14	45.57	0	F	Tum Patient 116	0	3	0	70.9
GSM2325354	Patient 117 tumor sample	GPL13497	contrib1	Raw data were log2 transformed and normalized to 75 percentile according to Agilent protocol.	GSM2325354-tbl-1.txt	rectal tumor	Homo sapiens	total RNA	Cy3	0	1	3	rectal tumor	G12V	0	5-FU + RT	64.87	64.87	0	M	Tum Patient 117	0	3	0	59.8
GSM2325355	Patient 118 tumor sample	GPL13497	contrib1	Raw data were log2 transformed and normalized to 75 percentile according to Agilent protocol.	GSM2325355-tbl-1.txt	rectal tumor	Homo sapiens	total RNA	Cy3	2	1	3	rectal tumor	WT	0	5-FU + RT	44.61	44.61	0	M	Tum Patient 118	0	3	0	81.1
GSM2325356	Patient 119 tumor sample	GPL13497	contrib1	Raw data were log2 transformed and normalized to 75 percentile according to Agilent protocol.	GSM2325356-tbl-1.txt	rectal tumor	Homo sapiens	total RNA	Cy3	0	1	3	rectal tumor	G13D	0	5-FU + RT	70.19	70.19	0	F	Tum Patient 119	0	3	0	73
GSM2325357	Patient 120 tumor sample	GPL13497	contrib1	Raw data were log2 transformed and normalized to 75 percentile according to Agilent protocol.	GSM2325357-tbl-1.txt	rectal tumor	Homo sapiens	total RNA	Cy3	0	0	3	rectal tumor	WT	0	5-FU + Oxaliplatin + RT	71.74	71.74	0	M	Tum Patient 120	0	3	0	70.9
GSM2325358	Patient 121 tumor sample	GPL13497	contrib1	Raw data were log2 transformed and normalized to 75 percentile according to Agilent protocol.	GSM2325358-tbl-1.txt	rectal tumor	Homo sapiens	total RNA	Cy3	1	1	4	rectal tumor	G12D	1	5-FU + Oxaliplatin + RT	24.99	49.91	0	M	Tum Patient 121	0	4	1	63.8
GSM2325359	Patient 122 tumor sample	GPL13497	contrib1	Raw data were log2 transformed and normalized to 75 percentile according to Agilent protocol.	GSM2325359-tbl-1.txt	rectal tumor	Homo sapiens	total RNA	Cy3	0	0	3	rectal tumor	WT	0	5-FU + RT	63.42	63.42	0	M	Tum Patient 122	0	3	0	63.7
GSM2325360	Patient 123 tumor sample	GPL13497	contrib1	Raw data were log2 transformed and normalized to 75 percentile according to Agilent protocol.	GSM2325360-tbl-1.txt	rectal tumor	Homo sapiens	total RNA	Cy3	0	1	2	rectal tumor	WT	1	5-FU + RT	0	91.43	1	M	Tum Patient 123	1	3	0	72.3
GSM2325361	Patient 124 tumor sample	GPL13497	contrib1	Raw data were log2 transformed and normalized to 75 percentile according to Agilent protocol.	GSM2325361-tbl-1.txt	rectal tumor	Homo sapiens	total RNA	Cy3	0	1	3	rectal tumor	WT	1	5-FU + Oxaliplatin + RT	-3.19	8.81	1	M	Tum Patient 124	1	3	1	51.9
GSM2325362	Patient 125 tumor sample	GPL13497	contrib1	Raw data were log2 transformed and normalized to 75 percentile according to Agilent protocol.	GSM2325362-tbl-1.txt	rectal tumor	Homo sapiens	total RNA	Cy3	0	1	0	rectal tumor	WT	0	5-FU + RT	63.72	63.72	0	F	Tum Patient 125	0	3	0	69.6
GSM2325363	Patient 126 tumor sample	GPL13497	contrib1	Raw data were log2 transformed and normalized to 75 percentile according to Agilent protocol.	GSM2325363-tbl-1.txt	rectal tumor	Homo sapiens	total RNA	Cy3	0	1	4	rectal tumor	G12C	0	5-FU + Oxaliplatin + RT	60.53	60.53	0	F	Tum Patient 126	0	3	0	65.1
GSM2325364	Patient 127 tumor sample	GPL13497	contrib1	Raw data were log2 transformed and normalized to 75 percentile according to Agilent protocol.	GSM2325364-tbl-1.txt	rectal tumor	Homo sapiens	total RNA	Cy3	0	1	0	rectal tumor	WT	0	5-FU + Oxaliplatin + Cetuximab + RT	73.84	73.84	0	M	Tum Patient 127	0	3	0	60.2
GSM2325365	Patient 128 tumor sample	GPL13497	contrib1	Raw data were log2 transformed and normalized to 75 percentile according to Agilent protocol.	GSM2325365-tbl-1.txt	rectal tumor	Homo sapiens	total RNA	Cy3	1	1	3	rectal tumor	G12D	0	5-FU + RT	65.72	65.72	0	F	Tum Patient 128	0	3	0	56.3
GSM2325366	Patient 129 tumor sample	GPL13497	contrib1	Raw data were log2 transformed and normalized to 75 percentile according to Agilent protocol.	GSM2325366-tbl-1.txt	rectal tumor	Homo sapiens	total RNA	Cy3	0	1	3	rectal tumor	NA	0	5-FU + Oxaliplatin + RT	60.46	60.46	0	M	Tum Patient 129	0	3	0	66.2
GSM2325367	Patient 130 tumor sample	GPL13497	contrib1	Raw data were log2 transformed and normalized to 75 percentile according to Agilent protocol.	GSM2325367-tbl-1.txt	rectal tumor	Homo sapiens	total RNA	Cy3	0	1	3	rectal tumor	WT	0	5-FU + Oxaliplatin + RT	72.43	72.43	0	M	Tum Patient 130	0	3	0	79.9
GSM2325368	Patient 131 tumor sample	GPL13497	contrib1	Raw data were log2 transformed and normalized to 75 percentile according to Agilent protocol.	GSM2325368-tbl-1.txt	rectal tumor	Homo sapiens	total RNA	Cy3	0	1	3	rectal tumor	WT	0	5-FU + Oxaliplatin + RT	68.48	68.48	0	M	Tum Patient 131	0	3	0	67.5
GSM2325369	Patient 132 tumor sample	GPL13497	contrib1	Raw data were log2 transformed and normalized to 75 percentile according to Agilent protocol.	GSM2325369-tbl-1.txt	rectal tumor	Homo sapiens	total RNA	Cy3	0	0	2	rectal tumor	G12V	0	5-FU + Oxaliplatin + Cetuximab + RT	63.09	63.09	0	M	Tum Patient 132	0	3	0	60.6
GSM2325370	Patient 133 tumor sample	GPL13497	contrib1	Raw data were log2 transformed and normalized to 75 percentile according to Agilent protocol.	GSM2325370-tbl-1.txt	rectal tumor	Homo sapiens	total RNA	Cy3	0	1	2	rectal tumor	WT	0	5-FU + Oxaliplatin + Cetuximab + RT	71.24	71.24	0	F	Tum Patient 133	0	3	0	51.8
GSM2325371	Patient 134 tumor sample	GPL13497	contrib1	Raw data were log2 transformed and normalized to 75 percentile according to Agilent protocol.	GSM2325371-tbl-1.txt	rectal tumor	Homo sapiens	total RNA	Cy3	2	1	NA	rectal tumor	WT	1	5-FU + Oxaliplatin + Cetuximab + RT	0	3.32	0	M	Tum Patient 134	1	3	1	57.5
GSM2325372	Patient 135 tumor sample	GPL13497	contrib1	Raw data were log2 transformed and normalized to 75 percentile according to Agilent protocol.	GSM2325372-tbl-1.txt	rectal tumor	Homo sapiens	total RNA	Cy3	0	0	1	rectal tumor	G12D	0	5-FU + Oxaliplatin + RT	72.43	72.43	0	M	Tum Patient 135	0	3	0	54.8
GSM2325373	Patient 136 tumor sample	GPL13497	contrib1	Raw data were log2 transformed and normalized to 75 percentile according to Agilent protocol.	GSM2325373-tbl-1.txt	rectal tumor	Homo sapiens	total RNA	Cy3	0	1	3	rectal tumor	G12D	1	5-FU + RT	24.13	61.41	0	F	Tum Patient 136	0	3	0	73.7
GSM2325374	Patient 137 tumor sample	GPL13497	contrib1	Raw data were log2 transformed and normalized to 75 percentile according to Agilent protocol.	GSM2325374-tbl-1.txt	rectal tumor	Homo sapiens	total RNA	Cy3	1	1	3	rectal tumor	G13D	1	5-FU + RT	23.01	42.97	0	F	Tum Patient 137	0	3	1	73.9
GSM2325375	Patient 138 tumor sample	GPL13497	contrib1	Raw data were log2 transformed and normalized to 75 percentile according to Agilent protocol.	GSM2325375-tbl-1.txt	rectal tumor	Homo sapiens	total RNA	Cy3	0	1	3	rectal tumor	A146T	0	5-FU + RT	42.54	42.54	0	F	Tum Patient 138	0	3	0	50.5
GSM2325376	Patient 139 tumor sample	GPL13497	contrib1	Raw data were log2 transformed and normalized to 75 percentile according to Agilent protocol.	GSM2325376-tbl-1.txt	rectal tumor	Homo sapiens	total RNA	Cy3	1	1	3	rectal tumor	WT	0	5-FU + Oxaliplatin + RT	82.88	82.88	0	F	Tum Patient 139	0	3	0	77
GSM2325377	Patient 140 tumor sample	GPL13497	contrib1	Raw data were log2 transformed and normalized to 75 percentile according to Agilent protocol.	GSM2325377-tbl-1.txt	rectal tumor	Homo sapiens	total RNA	Cy3	0	1	2	rectal tumor	G12D	0	5-FU + Oxaliplatin + RT	71.8	71.8	0	F	Tum Patient 140	0	3	0	41.8
GSM2325378	Patient 141 tumor sample	GPL13497	contrib1	Raw data were log2 transformed and normalized to 75 percentile according to Agilent protocol.	GSM2325378-tbl-1.txt	rectal tumor	Homo sapiens	total RNA	Cy3	0	1	0	rectal tumor	WT	0	5-FU + RT	63.48	63.48	0	M	Tum Patient 141	0	3	0	73.1
GSM2325379	Patient 142 tumor sample	GPL13497	contrib1	Raw data were log2 transformed and normalized to 75 percentile according to Agilent protocol.	GSM2325379-tbl-1.txt	rectal tumor	Homo sapiens	total RNA	Cy3	0	1	0	rectal tumor	WT	0	5-FU + RT	78.71	78.71	0	M	Tum Patient 142	0	4	0	67
GSM2325380	Patient 143 tumor sample	GPL13497	contrib1	Raw data were log2 transformed and normalized to 75 percentile according to Agilent protocol.	GSM2325380-tbl-1.txt	rectal tumor	Homo sapiens	total RNA	Cy3	0	1	0	rectal tumor	WT	0	5-FU + Oxaliplatin + RT	73.38	73.38	0	M	Tum Patient 143	0	3	0	61.9
GSM2325381	Patient 144 tumor sample	GPL13497	contrib1	Raw data were log2 transformed and normalized to 75 percentile according to Agilent protocol.	GSM2325381-tbl-1.txt	rectal tumor	Homo sapiens	total RNA	Cy3	0	0	0	rectal tumor	WT	0	5-FU + Oxaliplatin + RT	77.59	77.59	0	M	Tum Patient 144	0	3	0	42
GSM2325382	Patient 145 tumor sample	GPL13497	contrib1	Raw data were log2 transformed and normalized to 75 percentile according to Agilent protocol.	GSM2325382-tbl-1.txt	rectal tumor	Homo sapiens	total RNA	Cy3	0	1	2	rectal tumor	WT	0	5-FU + Oxaliplatin + RT	40.67	40.67	0	M	Tum Patient 145	0	3	0	68.7
GSM2325383	Patient 146 tumor sample	GPL13497	contrib1	Raw data were log2 transformed and normalized to 75 percentile according to Agilent protocol.	GSM2325383-tbl-1.txt	rectal tumor	Homo sapiens	total RNA	Cy3	2	1	3	rectal tumor	G12V	1	5-FU + Oxaliplatin + RT	0	35.8	1	F	Tum Patient 146	1	3	1	59.4
GSM2325384	Patient 147 tumor sample	GPL13497	contrib1	Raw data were log2 transformed and normalized to 75 percentile according to Agilent protocol.	GSM2325384-tbl-1.txt	rectal tumor	Homo sapiens	total RNA	Cy3	0	1	3	rectal tumor	WT	0	5-FU + Oxaliplatin + RT	64.5	64.5	0	F	Tum Patient 147	0	3	0	78.8
GSM2325385	Patient 148 tumor sample	GPL13497	contrib1	Raw data were log2 transformed and normalized to 75 percentile according to Agilent protocol.	GSM2325385-tbl-1.txt	rectal tumor	Homo sapiens	total RNA	Cy3	0	1	0	rectal tumor	WT	0	5-FU + Oxaliplatin + RT	72.56	72.56	0	M	Tum Patient 148	0	3	0	57.3
GSM2325386	Patient 149 tumor sample	GPL13497	contrib1	Raw data were log2 transformed and normalized to 75 percentile according to Agilent protocol.	GSM2325386-tbl-1.txt	rectal tumor	Homo sapiens	total RNA	Cy3	0	1	3	rectal tumor	WT	0	5-FU + Oxaliplatin + RT	74.33	74.33	0	F	Tum Patient 149	0	3	0	63.7
GSM2325387	Patient 150 tumor sample	GPL13497	contrib1	Raw data were log2 transformed and normalized to 75 percentile according to Agilent protocol.	GSM2325387-tbl-1.txt	rectal tumor	Homo sapiens	total RNA	Cy3	0	1	3	rectal tumor	WT	1	5-FU + Oxaliplatin + RT	27.32	40.83	0	M	Tum Patient 150	0	3	1	60.7
GSM2325388	Patient 151 tumor sample	GPL13497	contrib1	Raw data were log2 transformed and normalized to 75 percentile according to Agilent protocol.	GSM2325388-tbl-1.txt	rectal tumor	Homo sapiens	total RNA	Cy3	0	1	2	rectal tumor	WT	0	5-FU + RT	72.1	72.1	0	M	Tum Patient 151	0	3	0	62.5
GSM2325389	Patient 152 tumor sample	GPL13497	contrib1	Raw data were log2 transformed and normalized to 75 percentile according to Agilent protocol.	GSM2325389-tbl-1.txt	rectal tumor	Homo sapiens	total RNA	Cy3	1	1	3	rectal tumor	G12V	0	5-FU + Oxaliplatin + RT	69.04	69.04	0	F	Tum Patient 152	0	3	0	51.7
GSM2325390	Patient 153 tumor sample	GPL13497	contrib1	Raw data were log2 transformed and normalized to 75 percentile according to Agilent protocol.	GSM2325390-tbl-1.txt	rectal tumor	Homo sapiens	total RNA	Cy3	0	1	3	rectal tumor	WT	0	5-FU + Oxaliplatin + RT	70.09	70.09	0	F	Tum Patient 153	0	3	0	56.5
GSM2325391	Patient 154 tumor sample	GPL13497	contrib1	Raw data were log2 transformed and normalized to 75 percentile according to Agilent protocol.	GSM2325391-tbl-1.txt	rectal tumor	Homo sapiens	total RNA	Cy3	0	1	2	rectal tumor	WT	0	5-FU + RT	2.2	2.2	0	M	Tum Patient 154	0	3	0	74.9
GSM2325392	Patient 155 tumor sample	GPL13497	contrib1	Raw data were log2 transformed and normalized to 75 percentile according to Agilent protocol.	GSM2325392-tbl-1.txt	rectal tumor	Homo sapiens	total RNA	Cy3	0	1	2	rectal tumor	WT	0	5-FU + RT	71.54	71.54	0	M	Tum Patient 155	0	2	0	61.5
GSM2325393	Patient 156 tumor sample	GPL13497	contrib1	Raw data were log2 transformed and normalized to 75 percentile according to Agilent protocol.	GSM2325393-tbl-1.txt	rectal tumor	Homo sapiens	total RNA	Cy3	1	0	1	rectal tumor	WT	0	5-FU + Oxaliplatin + RT	67.76	67.76	0	M	Tum Patient 156	0	3	0	69.9
GSM2325394	Patient 157 tumor sample	GPL13497	contrib1	Raw data were log2 transformed and normalized to 75 percentile according to Agilent protocol.	GSM2325394-tbl-1.txt	rectal tumor	Homo sapiens	total RNA	Cy3	0	1	3	rectal tumor	G13D	0	5-FU + Oxaliplatin + RT	72.03	72.03	0	F	Tum Patient 157	0	3	0	63.6
GSM2325395	Patient 158 tumor sample	GPL13497	contrib1	Raw data were log2 transformed and normalized to 75 percentile according to Agilent protocol.	GSM2325395-tbl-1.txt	rectal tumor	Homo sapiens	total RNA	Cy3	0	1	3	rectal tumor	WT	1	5-FU + RT	8.45	27.12	0	F	Tum Patient 158	0	3	1	59
GSM2325396	Patient 159 tumor sample	GPL13497	contrib1	Raw data were log2 transformed and normalized to 75 percentile according to Agilent protocol.	GSM2325396-tbl-1.txt	rectal tumor	Homo sapiens	total RNA	Cy3	0	0	0	rectal tumor	G12D	0	5-FU + Oxaliplatin + RT	59.8	59.8	0	F	Tum Patient 159	0	3	0	53.1
GSM2325397	Patient 160 tumor sample	GPL13497	contrib1	Raw data were log2 transformed and normalized to 75 percentile according to Agilent protocol.	GSM2325397-tbl-1.txt	rectal tumor	Homo sapiens	total RNA	Cy3	2	0	3	rectal tumor	WT	0	5-FU + RT	37.02	37.02	0	M	Tum Patient 160	0	4	0	65.3
GSM2325398	Patient 161 tumor sample	GPL13497	contrib1	Raw data were log2 transformed and normalized to 75 percentile according to Agilent protocol.	GSM2325398-tbl-1.txt	rectal tumor	Homo sapiens	total RNA	Cy3	0	0	3	rectal tumor	G12D	0	5-FU + Oxaliplatin + RT	29.36	29.36	0	M	Tum Patient 161	0	3	0	70.6
GSM2325399	Patient 162 tumor sample	GPL13497	contrib1	Raw data were log2 transformed and normalized to 75 percentile according to Agilent protocol.	GSM2325399-tbl-1.txt	rectal tumor	Homo sapiens	total RNA	Cy3	0	0	2	rectal tumor	G12D	0	5-FU + Oxaliplatin + RT	50.14	50.14	0	M	Tum Patient 162	0	3	0	46.2
GSM2325400	Patient 163 tumor sample	GPL13497	contrib1	Raw data were log2 transformed and normalized to 75 percentile according to Agilent protocol.	GSM2325400-tbl-1.txt	rectal tumor	Homo sapiens	total RNA	Cy3	1	1	4	rectal tumor	WT	0	5-FU + Oxaliplatin + RT	16.73	16.73	0	M	Tum Patient 163	0	4	0	63.9
GSM2325401	Patient 164 tumor sample	GPL13497	contrib1	Raw data were log2 transformed and normalized to 75 percentile according to Agilent protocol.	GSM2325401-tbl-1.txt	rectal tumor	Homo sapiens	total RNA	Cy3	1	1	3	rectal tumor	WT	0	5-FU + Oxaliplatin + RT	7.1	7.1	0	M	Tum Patient 164	0	3	0	47.5
GSM2325402	Patient 165 tumor sample	GPL13497	contrib1	Raw data were log2 transformed and normalized to 75 percentile according to Agilent protocol.	GSM2325402-tbl-1.txt	rectal tumor	Homo sapiens	total RNA	Cy3	0	0	0	rectal tumor	WT	0	5-FU + RT	7.73	7.73	0	M	Tum Patient 165	0	3	0	77.7
GSM2325403	Patient 166 tumor sample	GPL13497	contrib1	Raw data were log2 transformed and normalized to 75 percentile according to Agilent protocol.	GSM2325403-tbl-1.txt	rectal tumor	Homo sapiens	total RNA	Cy3	0	0	2	rectal tumor	WT	0	5-FU + Oxaliplatin + RT	0	0	0	F	Tum Patient 166	0	3	0	56.5
GSM2325404	Patient 167 tumor sample	GPL13497	contrib1	Raw data were log2 transformed and normalized to 75 percentile according to Agilent protocol.	GSM2325404-tbl-1.txt	rectal tumor	Homo sapiens	total RNA	Cy3	0	1	1	rectal tumor	G13D	0	5-FU + Oxaliplatin + RT	11.9	11.9	0	M	Tum Patient 167	0	3	0	52.4
GSM2325405	Patient 168 tumor sample	GPL13497	contrib1	Raw data were log2 transformed and normalized to 75 percentile according to Agilent protocol.	GSM2325405-tbl-1.txt	rectal tumor	Homo sapiens	total RNA	Cy3	0	1	1	rectal tumor	NA	0	5-FU + RT	0	0	0	M	Tum Patient 168	0	3	0	59.1
GSM2325406	Patient 169 tumor sample	GPL13497	contrib1	Raw data were log2 transformed and normalized to 75 percentile according to Agilent protocol.	GSM2325406-tbl-1.txt	rectal tumor	Homo sapiens	total RNA	Cy3	0	1	3	rectal tumor	G13D	0	5-FU + RT	5.85	5.85	0	M	Tum Patient 169	0	3	0	69
GSM2325407	Patient 170 tumor sample	GPL13497	contrib1	Raw data were log2 transformed and normalized to 75 percentile according to Agilent protocol.	GSM2325407-tbl-1.txt	rectal tumor	Homo sapiens	total RNA	Cy3	0	1	4	rectal tumor	NA	NA	5-FU + RT	NA	NA	0	M	Tum Patient 170	0	4	NA	64.3
GSM2325408	Patient 171 tumor sample	GPL13497	contrib1	Raw data were log2 transformed and normalized to 75 percentile according to Agilent protocol.	GSM2325408-tbl-1.txt	rectal tumor	Homo sapiens	total RNA	Cy3	0	1	2	rectal tumor	NA	NA	5-FU + RT	NA	NA	0	M	Tum Patient 171	0	3	NA	65.7
GSM2325409	Patient 172 tumor sample	GPL13497	contrib1	Raw data were log2 transformed and normalized to 75 percentile according to Agilent protocol.	GSM2325409-tbl-1.txt	rectal tumor	Homo sapiens	total RNA	Cy3	0	0	0	rectal tumor	WT	0	5-FU + RT	5.39	5.39	0	M	Tum Patient 172	0	3	0	65.2
GSM2325410	Patient 173 tumor sample	GPL13497	contrib1	Raw data were log2 transformed and normalized to 75 percentile according to Agilent protocol.	GSM2325410-tbl-1.txt	rectal tumor	Homo sapiens	total RNA	Cy3	2	1	4	rectal tumor	WT	0	5-FU + Oxaliplatin + RT	0	0	0	M	Tum Patient 173	0	4	0	47.6
GSM2325411	Patient 174 tumor sample	GPL13497	contrib1	Raw data were log2 transformed and normalized to 75 percentile according to Agilent protocol.	GSM2325411-tbl-1.txt	rectal tumor	Homo sapiens	total RNA	Cy3	0	0	0	rectal tumor	G12C	0	5-FU + Oxaliplatin + RT	110.96	110.96	0	M	Tum Patient 174	0	3	0	60.3
GSM2325412	Patient 175 tumor sample	GPL13497	contrib1	Raw data were log2 transformed and normalized to 75 percentile according to Agilent protocol.	GSM2325412-tbl-1.txt	rectal tumor	Homo sapiens	total RNA	Cy3	0	1	1	rectal tumor	G12V	0	5-FU + RT	152.48	152.48	0	F	Tum Patient 175	0	3	0	70.9
GSM2325413	Patient 176 tumor sample	GPL13497	contrib1	Raw data were log2 transformed and normalized to 75 percentile according to Agilent protocol.	GSM2325413-tbl-1.txt	rectal tumor	Homo sapiens	total RNA	Cy3	0	1	2	rectal tumor	WT	0	5-FU + RT	126.74	126.74	0	M	Tum Patient 176	0	3	0	56.3
GSM2325414	Patient 177 tumor sample	GPL13497	contrib1	Raw data were log2 transformed and normalized to 75 percentile according to Agilent protocol.	GSM2325414-tbl-1.txt	rectal tumor	Homo sapiens	total RNA	Cy3	0	1	3	rectal tumor	G12D	0	5-FU + RT	143.41	143.41	0	M	Tum Patient 177	0	3	0	53.7
GSM2325415	Patient 178 tumor sample	GPL13497	contrib1	Raw data were log2 transformed and normalized to 75 percentile according to Agilent protocol.	GSM2325415-tbl-1.txt	rectal tumor	Homo sapiens	total RNA	Cy3	0	1	3	rectal tumor	WT	0	5-FU + RT	96.66	96.66	0	M	Tum Patient 178	0	3	0	55.8
GSM2325416	Patient 179 tumor sample	GPL13497	contrib1	Raw data were log2 transformed and normalized to 75 percentile according to Agilent protocol.	GSM2325416-tbl-1.txt	rectal tumor	Homo sapiens	total RNA	Cy3	1	1	4	rectal tumor	WT	1	5-FU + RT	33.47	57.93	0	F	Tum Patient 179	0	3	1	61.6
GSM2325417	Patient 180 tumor sample	GPL13497	contrib1	Raw data were log2 transformed and normalized to 75 percentile according to Agilent protocol.	GSM2325417-tbl-1.txt	rectal tumor	Homo sapiens	total RNA	Cy3	0	0	3	rectal tumor	G12W	1	5-FU + RT	5.52	21.44	0	M	Tum Patient 180	0	3	1	59.3
GSM2325418	Patient 181 tumor sample	GPL13497	contrib1	Raw data were log2 transformed and normalized to 75 percentile according to Agilent protocol.	GSM2325418-tbl-1.txt	rectal tumor	Homo sapiens	total RNA	Cy3	0	0	3	rectal tumor	G12D	1	5-FU + RT	11.64	85.64	0	M	Tum Patient 181	0	3	1	62.5
GSM2325419	Patient 182 tumor sample	GPL13497	contrib1	Raw data were log2 transformed and normalized to 75 percentile according to Agilent protocol.	GSM2325419-tbl-1.txt	rectal tumor	Homo sapiens	total RNA	Cy3	0	0	2	rectal tumor	WT	0	5-FU + RT	103.1	103.1	0	M	Tum Patient 182	0	3	0	68.5
GSM2325420	Patient 183 tumor sample	GPL13497	contrib1	Raw data were log2 transformed and normalized to 75 percentile according to Agilent protocol.	GSM2325420-tbl-1.txt	rectal tumor	Homo sapiens	total RNA	Cy3	0	1	3	rectal tumor	G12C	1	5-FU + RT	12.33	143.54	0	M	Tum Patient 183	0	3	0	62.6
GSM2325421	Patient 184 tumor sample	GPL13497	contrib1	Raw data were log2 transformed and normalized to 75 percentile according to Agilent protocol.	GSM2325421-tbl-1.txt	rectal tumor	Homo sapiens	total RNA	Cy3	1	0	1	rectal tumor	WT	1	5-FU + RT	40.01	73.94	0	M	Tum Patient 184	0	3	1	60.3
GSM2325422	Patient 185 tumor sample	GPL13497	contrib1	Raw data were log2 transformed and normalized to 75 percentile according to Agilent protocol.	GSM2325422-tbl-1.txt	rectal tumor	Homo sapiens	total RNA	Cy3	0	0	2	rectal tumor	G12S	0	5-FU + RT	120.26	120.26	0	M	Tum Patient 185	0	3	0	72
GSM2325423	Patient 186 tumor sample	GPL13497	contrib1	Raw data were log2 transformed and normalized to 75 percentile according to Agilent protocol.	GSM2325423-tbl-1.txt	rectal tumor	Homo sapiens	total RNA	Cy3	2	1	3	rectal tumor	WT	0	5-FU + Oxaliplatin + RT	89.92	89.92	0	M	Tum Patient 186	0	4	0	70.9
GSM2325424	Patient 187 tumor sample	GPL13497	contrib1	Raw data were log2 transformed and normalized to 75 percentile according to Agilent protocol.	GSM2325424-tbl-1.txt	rectal tumor	Homo sapiens	total RNA	Cy3	1	0	3	rectal tumor	G13D	0	5-FU + Oxaliplatin + RT	84.13	84.13	0	F	Tum Patient 187	0	3	0	67.5
GSM2325425	Patient 188 tumor sample	GPL13497	contrib1	Raw data were log2 transformed and normalized to 75 percentile according to Agilent protocol.	GSM2325425-tbl-1.txt	rectal tumor	Homo sapiens	total RNA	Cy3	1	1	3	rectal tumor	G12V	1	5-FU + Oxaliplatin + RT	10.75	40.24	0	M	Tum Patient 188	0	3	1	70.5
GSM2325426	Patient 189 tumor sample	GPL13497	contrib1	Raw data were log2 transformed and normalized to 75 percentile according to Agilent protocol.	GSM2325426-tbl-1.txt	rectal tumor	Homo sapiens	total RNA	Cy3	0	0	1	rectal tumor	Q61R	0	5-FU + RT	115.1	115.1	0	M	Tum Patient 189	0	3	0	61.5
GSM2325427	Patient 190 tumor sample	GPL13497	contrib1	Raw data were log2 transformed and normalized to 75 percentile according to Agilent protocol.	GSM2325427-tbl-1.txt	rectal tumor	Homo sapiens	total RNA	Cy3	1	0	2	rectal tumor	G12D	1	5-FU + RT	0	77.23	0	M	Tum Patient 190	1	3	1	53.8
GSM2325428	Patient 191 tumor sample	GPL13497	contrib1	Raw data were log2 transformed and normalized to 75 percentile according to Agilent protocol.	GSM2325428-tbl-1.txt	rectal tumor	Homo sapiens	total RNA	Cy3	0	1	1	rectal tumor	G13D	1	5-FU + Oxaliplatin + RT	8.32	14.37	0	F	Tum Patient 191	0	3	1	36.2
GSM2325429	Patient 192 tumor sample	GPL13497	contrib1	Raw data were log2 transformed and normalized to 75 percentile according to Agilent protocol.	GSM2325429-tbl-1.txt	rectal tumor	Homo sapiens	total RNA	Cy3	2	1	4	rectal tumor	G12D	0	5-FU + RT	86.5	86.5	0	M	Tum Patient 192	0	4	0	58.6
GSM2325430	Patient 193 tumor sample	GPL13497	contrib1	Raw data were log2 transformed and normalized to 75 percentile according to Agilent protocol.	GSM2325430-tbl-1.txt	rectal tumor	Homo sapiens	total RNA	Cy3	0	0	0	rectal tumor	WT	0	5-FU + RT	97.28	97.28	0	M	Tum Patient 193	0	3	0	53.8
GSM2325431	Patient 194 tumor sample	GPL13497	contrib1	Raw data were log2 transformed and normalized to 75 percentile according to Agilent protocol.	GSM2325431-tbl-1.txt	rectal tumor	Homo sapiens	total RNA	Cy3	1	1	3	rectal tumor	WT	0	5-FU + RT	73.22	73.22	0	M	Tum Patient 194	0	3	0	61.3
GSM2325432	Patient 195 tumor sample	GPL13497	contrib1	Raw data were log2 transformed and normalized to 75 percentile according to Agilent protocol.	GSM2325432-tbl-1.txt	rectal tumor	Homo sapiens	total RNA	Cy3	0	1	3	rectal tumor	WT	1	5-FU + Oxaliplatin + RT	4.83	66.74	0	M	Tum Patient 195	0	3	0	54.9
GSM2325433	Patient 196 tumor sample	GPL13497	contrib1	Raw data were log2 transformed and normalized to 75 percentile according to Agilent protocol.	GSM2325433-tbl-1.txt	rectal tumor	Homo sapiens	total RNA	Cy3	0	1	0	rectal tumor	WT	0	5-FU + Oxaliplatin + Cetuximab + RT	69.34	69.34	0	M	Tum Patient 196	0	3	0	63.6
GSM2325434	Patient 197 tumor sample	GPL13497	contrib1	Raw data were log2 transformed and normalized to 75 percentile according to Agilent protocol.	GSM2325434-tbl-1.txt	rectal tumor	Homo sapiens	total RNA	Cy3	1	1	1	rectal tumor	G12V	0	5-FU + RT	86.1	86.1	0	M	Tum Patient 197	0	2	0	61.9
GSM2325435	Patient 198 tumor sample	GPL13497	contrib1	Raw data were log2 transformed and normalized to 75 percentile according to Agilent protocol.	GSM2325435-tbl-1.txt	rectal tumor	Homo sapiens	total RNA	Cy3	0	1	3	rectal tumor	G12A	1	5-FU + Oxaliplatin + RT	0	61.32	1	M	Tum Patient 198	1	3	0	41.7
GSM2325436	Patient 199 tumor sample	GPL13497	contrib1	Raw data were log2 transformed and normalized to 75 percentile according to Agilent protocol.	GSM2325436-tbl-1.txt	rectal tumor	Homo sapiens	total RNA	Cy3	0	0	3	rectal tumor	G13D	1	5-FU + Oxaliplatin + RT	0	40.73	1	M	Tum Patient 199	1	3	0	68.1
GSM2325437	Patient 200 tumor sample	GPL13497	contrib1	Raw data were log2 transformed and normalized to 75 percentile according to Agilent protocol.	GSM2325437-tbl-1.txt	rectal tumor	Homo sapiens	total RNA	Cy3	2	1	3	rectal tumor	WT	0	5-FU + RT	3.48	3.48	0	F	Tum Patient 200	0	3	0	67.1
GSM2325438	Patient 201 tumor sample	GPL13497	contrib1	Raw data were log2 transformed and normalized to 75 percentile according to Agilent protocol.	GSM2325438-tbl-1.txt	rectal tumor	Homo sapiens	total RNA	Cy3	1	1	3	rectal tumor	WT	1	5-FU + RT	18.64	72.23	0	M	Tum Patient 201	0	3	0	72
GSM2325439	Patient 202 tumor sample	GPL13497	contrib1	Raw data were log2 transformed and normalized to 75 percentile according to Agilent protocol.	GSM2325439-tbl-1.txt	rectal tumor	Homo sapiens	total RNA	Cy3	0	0	3	rectal tumor	G13D	0	5-FU + RT	70.09	70.09	0	M	Tum Patient 202	0	3	0	66.8
GSM2325440	Patient 203 tumor sample	GPL13497	contrib1	Raw data were log2 transformed and normalized to 75 percentile according to Agilent protocol.	GSM2325440-tbl-1.txt	rectal tumor	Homo sapiens	total RNA	Cy3	0	1	3	rectal tumor	K117N	1	5-FU + RT	0	71.77	1	F	Tum Patient 203	1	4	0	69.4
GSM2325441	Patient 1 mucosa control sample	GPL13497	contrib1	Raw data were log2 transformed and normalized to 75 percentile according to Agilent protocol.	GSM2325441-tbl-1.txt	mucosa	Homo sapiens	total RNA	Cy3	1	1	3	mucosa	WT	1	5-FU + Oxaliplatin + RT	-4.08	41.92	1	F	Con Patient 1	1	3	0	55.6
GSM2325442	Patient 2 mucosa control sample	GPL13497	contrib1	Raw data were log2 transformed and normalized to 75 percentile according to Agilent protocol.	GSM2325442-tbl-1.txt	mucosa	Homo sapiens	total RNA	Cy3	0	1	0	mucosa	I21L	0	5-FU + RT	40.27	40.27	0	M	Con Patient 2	0	3	0	65.6
GSM2325443	Patient 3 mucosa control sample	GPL13497	contrib1	Raw data were log2 transformed and normalized to 75 percentile according to Agilent protocol.	GSM2325443-tbl-1.txt	mucosa	Homo sapiens	total RNA	Cy3	0	0	0	mucosa	G12D	0	5-FU + RT	29.62	29.62	0	M	Con Patient 3	0	3	0	62.7
GSM2325444	Patient 4 mucosa control sample	GPL13497	contrib1	Raw data were log2 transformed and normalized to 75 percentile according to Agilent protocol.	GSM2325444-tbl-1.txt	mucosa	Homo sapiens	total RNA	Cy3	0	1	0	mucosa	G12A	0	5-FU + Oxaliplatin + RT	32.65	32.65	0	M	Con Patient 4	0	3	0	61.8
GSM2325445	Patient 5 mucosa control sample	GPL13497	contrib1	Raw data were log2 transformed and normalized to 75 percentile according to Agilent protocol.	GSM2325445-tbl-1.txt	mucosa	Homo sapiens	total RNA	Cy3	0	1	0	mucosa	WT	0	5-FU + RT	31.59	31.59	0	F	Con Patient 5	0	3	0	52.1
GSM2325446	Patient 6 mucosa control sample	GPL13497	contrib1	Raw data were log2 transformed and normalized to 75 percentile according to Agilent protocol.	GSM2325446-tbl-1.txt	mucosa	Homo sapiens	total RNA	Cy3	0	0	2	mucosa	G12C	0	5-FU + Oxaliplatin + RT	34.52	34.52	0	M	Con Patient 6	0	3	0	59.1
GSM2325447	Patient 7 mucosa control sample	GPL13497	contrib1	Raw data were log2 transformed and normalized to 75 percentile according to Agilent protocol.	GSM2325447-tbl-1.txt	mucosa	Homo sapiens	total RNA	Cy3	0	0	0	mucosa	WT	0	5-FU + RT	32.68	32.68	0	M	Con Patient 7	0	3	0	70.7
GSM2325448	Patient 8 mucosa control sample	GPL13497	contrib1	Raw data were log2 transformed and normalized to 75 percentile according to Agilent protocol.	GSM2325448-tbl-1.txt	mucosa	Homo sapiens	total RNA	Cy3	0	1	2	mucosa	G12D	0	5-FU + RT	30.31	30.31	0	M	Con Patient 8	0	3	0	60.7
GSM2325449	Patient 9 mucosa control sample	GPL13497	contrib1	Raw data were log2 transformed and normalized to 75 percentile according to Agilent protocol.	GSM2325449-tbl-1.txt	mucosa	Homo sapiens	total RNA	Cy3	0	0	2	mucosa	WT	0	5-FU + Oxaliplatin + RT	28.08	28.08	0	M	Con Patient 9	0	3	0	55
GSM2325450	Patient 10 mucosa control sample	GPL13497	contrib1	Raw data were log2 transformed and normalized to 75 percentile according to Agilent protocol.	GSM2325450-tbl-1.txt	mucosa	Homo sapiens	total RNA	Cy3	1	1	3	mucosa	WT	0	5-FU + RT	27.55	27.55	0	M	Con Patient 10	0	3	0	53.1
GSM2325451	Patient 11 mucosa control sample	GPL13497	contrib1	Raw data were log2 transformed and normalized to 75 percentile according to Agilent protocol.	GSM2325451-tbl-1.txt	mucosa	Homo sapiens	total RNA	Cy3	NA	0	NA	mucosa	A146T	0	5-FU + Oxaliplatin + RT	NA	NA	0	M	Con Patient 11	NA	3	0	NA
GSM2325452	Patient 12 mucosa control sample	GPL13497	contrib1	Raw data were log2 transformed and normalized to 75 percentile according to Agilent protocol.	GSM2325452-tbl-1.txt	mucosa	Homo sapiens	total RNA	Cy3	1	0	2	mucosa	G12C	0	5-FU + RT	14.93	14.93	0	M	Con Patient 12	0	3	0	58.6
GSM2325453	Patient 13 mucosa control sample	GPL13497	contrib1	Raw data were log2 transformed and normalized to 75 percentile according to Agilent protocol.	GSM2325453-tbl-1.txt	mucosa	Homo sapiens	total RNA	Cy3	0	1	0	mucosa	WT	0	5-FU + RT	23.38	23.38	0	M	Con Patient 13	0	3	0	68.5
GSM2325454	Patient 14 mucosa control sample	GPL13497	contrib1	Raw data were log2 transformed and normalized to 75 percentile according to Agilent protocol.	GSM2325454-tbl-1.txt	mucosa	Homo sapiens	total RNA	Cy3	1	1	3	mucosa	WT	1	5-FU + Oxaliplatin + RT	6.71	25.81	1	M	Con Patient 14	1	2	0	58.8
GSM2325455	Patient 15 mucosa control sample	GPL13497	contrib1	Raw data were log2 transformed and normalized to 75 percentile according to Agilent protocol.	GSM2325455-tbl-1.txt	mucosa	Homo sapiens	total RNA	Cy3	1	1	2	mucosa	G12S	0	5-FU + Oxaliplatin + RT	13.02	13.02	0	M	Con Patient 15	0	NA	0	70.1
GSM2325456	Patient 16 mucosa control sample	GPL13497	contrib1	Raw data were log2 transformed and normalized to 75 percentile according to Agilent protocol.	GSM2325456-tbl-1.txt	mucosa	Homo sapiens	total RNA	Cy3	0	NA	4	mucosa	G12D	0	5-FU + RT	34.72	34.72	NA	F	Con Patient 16	0	3	0	77.6
GSM2325457	Patient 17 mucosa control sample	GPL13497	contrib1	Raw data were log2 transformed and normalized to 75 percentile according to Agilent protocol.	GSM2325457-tbl-1.txt	mucosa	Homo sapiens	total RNA	Cy3	2	NA	3	mucosa	WT	1	5-FU + RT	-2.63	18.28	1	F	Con Patient 17	1	3	0	68.5
GSM2325458	Patient 18 mucosa control sample	GPL13497	contrib1	Raw data were log2 transformed and normalized to 75 percentile according to Agilent protocol.	GSM2325458-tbl-1.txt	mucosa	Homo sapiens	total RNA	Cy3	2	NA	3	mucosa	WT	1	5-FU + RT	-3.32	10.26	1	M	Con Patient 18	1	3	1	75.2
GSM2325459	Patient 19 mucosa control sample	GPL13497	contrib1	Raw data were log2 transformed and normalized to 75 percentile according to Agilent protocol.	GSM2325459-tbl-1.txt	mucosa	Homo sapiens	total RNA	Cy3	0	NA	3	mucosa	WT	0	5-FU + RT	10.62	10.62	NA	M	Con Patient 19	0	3	0	76.3
GSM2325460	Patient 20 mucosa control sample	GPL13497	contrib1	Raw data were log2 transformed and normalized to 75 percentile according to Agilent protocol.	GSM2325460-tbl-1.txt	mucosa	Homo sapiens	total RNA	Cy3	0	1	2	mucosa	G13D	0	5-FU + RT	8.25	8.25	0	M	Con Patient 20	0	3	0	38.2
GSM2325461	Patient 21 mucosa control sample	GPL13497	contrib1	Raw data were log2 transformed and normalized to 75 percentile according to Agilent protocol.	GSM2325461-tbl-1.txt	mucosa	Homo sapiens	total RNA	Cy3	2	0	3	mucosa	WT	1	5-FU + RT	-0.62	5.75	1	F	Con Patient 21	1	3	1	61.1
GSM2325462	Patient 22 mucosa control sample	GPL13497	contrib1	Raw data were log2 transformed and normalized to 75 percentile according to Agilent protocol.	GSM2325462-tbl-1.txt	mucosa	Homo sapiens	total RNA	Cy3	0	0	3	mucosa	WT	0	5-FU + Oxaliplatin + RT	23.28	23.28	0	M	Con Patient 22	0	3	0	69.4
GSM2325463	Patient 23 mucosa control sample	GPL13497	contrib1	Raw data were log2 transformed and normalized to 75 percentile according to Agilent protocol.	GSM2325463-tbl-1.txt	mucosa	Homo sapiens	total RNA	Cy3	0	0	2	mucosa	WT	0	5-FU + RT	23.8	23.8	0	M	Con Patient 23	0	3	0	54.2
GSM2325464	Patient 24 mucosa control sample	GPL13497	contrib1	Raw data were log2 transformed and normalized to 75 percentile according to Agilent protocol.	GSM2325464-tbl-1.txt	mucosa	Homo sapiens	total RNA	Cy3	0	0	1	mucosa	WT	0	5-FU + Oxaliplatin + RT	7.33	7.33	0	F	Con Patient 24	0	3	0	57.4
GSM2325465	Patient 25 mucosa control sample	GPL13497	contrib1	Raw data were log2 transformed and normalized to 75 percentile according to Agilent protocol.	GSM2325465-tbl-1.txt	mucosa	Homo sapiens	total RNA	Cy3	0	1	3	mucosa	Q61P	1	5-FU + RT	15.25	24.1	0	M	Con Patient 25	0	3	0	61.3
GSM2325466	Patient 26 mucosa control sample	GPL13497	contrib1	Raw data were log2 transformed and normalized to 75 percentile according to Agilent protocol.	GSM2325466-tbl-1.txt	mucosa	Homo sapiens	total RNA	Cy3	0	1	3	mucosa	WT	0	5-FU + Oxaliplatin + RT	22.55	22.55	0	M	Con Patient 26	0	3	0	47
GSM2325467	Patient 27 mucosa control sample	GPL13497	contrib1	Raw data were log2 transformed and normalized to 75 percentile according to Agilent protocol.	GSM2325467-tbl-1.txt	mucosa	Homo sapiens	total RNA	Cy3	0	0	0	mucosa	WT	0	5-FU + RT	22.22	22.22	0	M	Con Patient 27	0	3	0	62.7
GSM2325468	Patient 28 mucosa control sample	GPL13497	contrib1	Raw data were log2 transformed and normalized to 75 percentile according to Agilent protocol.	GSM2325468-tbl-1.txt	mucosa	Homo sapiens	total RNA	Cy3	0	1	0	mucosa	G13D	0	5-FU + RT	17.98	17.98	0	M	Con Patient 28	0	3	0	51.3
GSM2325469	Patient 29 mucosa control sample	GPL13497	contrib1	Raw data were log2 transformed and normalized to 75 percentile according to Agilent protocol.	GSM2325469-tbl-1.txt	mucosa	Homo sapiens	total RNA	Cy3	1	0	2	mucosa	WT	1	5-FU + RT	0	6.25	0	M	Con Patient 29	1	3	0	73.3
GSM2325470	Patient 30 mucosa control sample	GPL13497	contrib1	Raw data were log2 transformed and normalized to 75 percentile according to Agilent protocol.	GSM2325470-tbl-1.txt	mucosa	Homo sapiens	total RNA	Cy3	1	1	3	mucosa	WT	1	5-FU + Oxaliplatin + RT	-2.99	13.12	1	F	Con Patient 30	1	3	0	47.2
GSM2325471	Patient 31 mucosa control sample	GPL13497	contrib1	Raw data were log2 transformed and normalized to 75 percentile according to Agilent protocol.	GSM2325471-tbl-1.txt	mucosa	Homo sapiens	total RNA	Cy3	0	0	3	mucosa	G12S	0	5-FU + RT	16.21	16.21	0	F	Con Patient 31	0	3	0	72.7
GSM2325472	Patient 32 mucosa control sample	GPL13497	contrib1	Raw data were log2 transformed and normalized to 75 percentile according to Agilent protocol.	GSM2325472-tbl-1.txt	mucosa	Homo sapiens	total RNA	Cy3	2	1	3	mucosa	G12C	0	5-FU + Oxaliplatin + RT	6.38	6.38	0	M	Con Patient 32	0	4	0	38.8
GSM2325473	Patient 33 mucosa control sample	GPL13497	contrib1	Raw data were log2 transformed and normalized to 75 percentile according to Agilent protocol.	GSM2325473-tbl-1.txt	mucosa	Homo sapiens	total RNA	Cy3	0	0	3	mucosa	WT	0	5-FU + RT	13.02	13.02	0	M	Con Patient 33	0	3	0	75.5
GSM2325474	Patient 34 mucosa control sample	GPL13497	contrib1	Raw data were log2 transformed and normalized to 75 percentile according to Agilent protocol.	GSM2325474-tbl-1.txt	mucosa	Homo sapiens	total RNA	Cy3	0	1	0	mucosa	WT	0	5-FU + Oxaliplatin + RT	2.96	2.96	0	F	Con Patient 34	0	3	0	80
GSM2325475	Patient 35 mucosa control sample	GPL13497	contrib1	Raw data were log2 transformed and normalized to 75 percentile according to Agilent protocol.	GSM2325475-tbl-1.txt	mucosa	Homo sapiens	total RNA	Cy3	1	1	3	mucosa	G12D	0	5-FU + RT	13.05	13.05	0	M	Con Patient 35	0	3	0	60.9
GSM2325476	Patient 36 mucosa control sample	GPL13497	contrib1	Raw data were log2 transformed and normalized to 75 percentile according to Agilent protocol.	GSM2325476-tbl-1.txt	mucosa	Homo sapiens	total RNA	Cy3	0	1	3	mucosa	WT	0	5-FU + RT	1.74	1.74	0	M	Con Patient 36	0	3	0	76.3
GSM2325477	Patient 37 mucosa control sample	GPL13497	contrib1	Raw data were log2 transformed and normalized to 75 percentile according to Agilent protocol.	GSM2325477-tbl-1.txt	mucosa	Homo sapiens	total RNA	Cy3	0	0	1	mucosa	WT	0	5-FU + Oxaliplatin + RT	12.59	12.59	0	F	Con Patient 37	0	3	0	49.5
GSM2325478	Patient 38 mucosa control sample	GPL13497	contrib1	Raw data were log2 transformed and normalized to 75 percentile according to Agilent protocol.	GSM2325478-tbl-1.txt	mucosa	Homo sapiens	total RNA	Cy3	0	0	0	mucosa	WT	0	5-FU + Oxaliplatin + RT	11.57	11.57	0	M	Con Patient 38	0	3	0	49.9
GSM2325479	Patient 39 mucosa control sample	GPL13497	contrib1	Raw data were log2 transformed and normalized to 75 percentile according to Agilent protocol.	GSM2325479-tbl-1.txt	mucosa	Homo sapiens	total RNA	Cy3	0	1	2	mucosa	WT	0	5-FU + RT	9.83	9.83	0	M	Con Patient 39	0	3	0	57.6
GSM2325480	Patient 40 mucosa control sample	GPL13497	contrib1	Raw data were log2 transformed and normalized to 75 percentile according to Agilent protocol.	GSM2325480-tbl-1.txt	mucosa	Homo sapiens	total RNA	Cy3	1	1	2	mucosa	WT	0	5-FU + Oxaliplatin + RT	8.28	8.28	0	M	Con Patient 40	0	3	0	77.3
GSM2325481	Patient 41 mucosa control sample	GPL13497	contrib1	Raw data were log2 transformed and normalized to 75 percentile according to Agilent protocol.	GSM2325481-tbl-1.txt	mucosa	Homo sapiens	total RNA	Cy3	1	1	3	mucosa	WT	1	5-FU + RT	22.68	22.68	0	M	Con Patient 41	0	3	0	72.4
GSM2325482	Patient 42 mucosa control sample	GPL13497	contrib1	Raw data were log2 transformed and normalized to 75 percentile according to Agilent protocol.	GSM2325482-tbl-1.txt	mucosa	Homo sapiens	total RNA	Cy3	0	1	2	mucosa	G13D	0	5-FU + RT	20.19	20.19	0	M	Con Patient 42	0	3	0	76.3
GSM2325483	Patient 43 mucosa control sample	GPL13497	contrib1	Raw data were log2 transformed and normalized to 75 percentile according to Agilent protocol.	GSM2325483-tbl-1.txt	mucosa	Homo sapiens	total RNA	Cy3	1	1	3	mucosa	WT	0	5-FU + Oxaliplatin + RT	0	0	0	M	Con Patient 43	0	3	0	61.4
GSM2325484	Patient 44 mucosa control sample	GPL13497	contrib1	Raw data were log2 transformed and normalized to 75 percentile according to Agilent protocol.	GSM2325484-tbl-1.txt	mucosa	Homo sapiens	total RNA	Cy3	1	1	3	mucosa	NA	0	5-FU + Oxaliplatin + RT	0	0	0	F	Con Patient 44	0	3	0	66.3
GSM2325485	Patient 45 mucosa control sample	GPL13497	contrib1	Raw data were log2 transformed and normalized to 75 percentile according to Agilent protocol.	GSM2325485-tbl-1.txt	mucosa	Homo sapiens	total RNA	Cy3	0	0	0	mucosa	NA	0	5-FU + RT	0	0	0	M	Con Patient 45	0	3	0	65.6
GSM2325486	Patient 46 mucosa control sample	GPL13497	contrib1	Raw data were log2 transformed and normalized to 75 percentile according to Agilent protocol.	GSM2325486-tbl-1.txt	mucosa	Homo sapiens	total RNA	Cy3	1	1	3	mucosa	NA	NA	5-FU + RT	NA	NA	0	M	Con Patient 46	0	3	NA	68.4
GSM2325487	Patient 47 mucosa control sample	GPL13497	contrib1	Raw data were log2 transformed and normalized to 75 percentile according to Agilent protocol.	GSM2325487-tbl-1.txt	mucosa	Homo sapiens	total RNA	Cy3	0	0	0	mucosa	NA	NA	5-FU + RT	NA	NA	NA	M	Con Patient 47	0	2	NA	78.9
GSM2325488	Patient 48 mucosa control sample	GPL13497	contrib1	Raw data were log2 transformed and normalized to 75 percentile according to Agilent protocol.	GSM2325488-tbl-1.txt	mucosa	Homo sapiens	total RNA	Cy3	0	0	2	mucosa	NA	NA	5-FU + RT	NA	NA	0	M	Con Patient 48	0	3	NA	65.8
GSM2325489	Patient 49 mucosa control sample	GPL13497	contrib1	Raw data were log2 transformed and normalized to 75 percentile according to Agilent protocol.	GSM2325489-tbl-1.txt	mucosa	Homo sapiens	total RNA	Cy3	0	1	0	mucosa	NA	NA	5-FU + RT	NA	NA	0	F	Con Patient 49	0	3	NA	57.1
GSM2325490	Patient 50 mucosa control sample	GPL13497	contrib1	Raw data were log2 transformed and normalized to 75 percentile according to Agilent protocol.	GSM2325490-tbl-1.txt	mucosa	Homo sapiens	total RNA	Cy3	0	0	1	mucosa	WT	1	5-FU + RT	29.03	29.03	0	M	Con Patient 50	0	3	0	74.1
GSM2325491	Patient 51 mucosa control sample	GPL13497	contrib1	Raw data were log2 transformed and normalized to 75 percentile according to Agilent protocol.	GSM2325491-tbl-1.txt	mucosa	Homo sapiens	total RNA	Cy3	2	1	3	mucosa	WT	0	5-FU + Oxaliplatin + RT	1.78	1.78	0	M	Con Patient 51	0	4	0	48.2
GSM2325492	Patient 52 mucosa control sample	GPL13497	contrib1	Raw data were log2 transformed and normalized to 75 percentile according to Agilent protocol.	GSM2325492-tbl-1.txt	mucosa	Homo sapiens	total RNA	Cy3	0	0	2	mucosa	G12D	0	5-FU + RT	0.69	0.69	0	F	Con Patient 52	0	3	0	56.3
GSM2325493	Patient 53 mucosa control sample	GPL13497	contrib1	Raw data were log2 transformed and normalized to 75 percentile according to Agilent protocol.	GSM2325493-tbl-1.txt	mucosa	Homo sapiens	total RNA	Cy3	0	0	0	mucosa	WT	0	5-FU + RT	151.17	151.17	0	M	Con Patient 53	0	3	0	61.9
GSM2325494	Patient 54 mucosa control sample	GPL13497	contrib1	Raw data were log2 transformed and normalized to 75 percentile according to Agilent protocol.	GSM2325494-tbl-1.txt	mucosa	Homo sapiens	total RNA	Cy3	0	1	2	mucosa	WT	0	5-FU + RT	91	91	0	M	Con Patient 54	0	3	0	65.4
GSM2325495	Patient 55 mucosa control sample	GPL13497	contrib1	Raw data were log2 transformed and normalized to 75 percentile according to Agilent protocol.	GSM2325495-tbl-1.txt	mucosa	Homo sapiens	total RNA	Cy3	0	0	1	mucosa	G13D	0	5-FU + RT	144.3	144.3	0	M	Con Patient 55	0	3	0	49.2
GSM2325496	Patient 56 mucosa control sample	GPL13497	contrib1	Raw data were log2 transformed and normalized to 75 percentile according to Agilent protocol.	GSM2325496-tbl-1.txt	mucosa	Homo sapiens	total RNA	Cy3	0	1	1	mucosa	WT	0	5-FU + Oxaliplatin + RT	112.01	112.01	0	M	Con Patient 56	0	3	0	63.7
GSM2325497	Patient 57 mucosa control sample	GPL13497	contrib1	Raw data were log2 transformed and normalized to 75 percentile according to Agilent protocol.	GSM2325497-tbl-1.txt	mucosa	Homo sapiens	total RNA	Cy3	0	0	3	mucosa	G12D	0	5-FU + Oxaliplatin + RT	111.25	111.25	0	F	Con Patient 57	0	3	0	58.6
GSM2325498	Patient 58 mucosa control sample	GPL13497	contrib1	Raw data were log2 transformed and normalized to 75 percentile according to Agilent protocol.	GSM2325498-tbl-1.txt	mucosa	Homo sapiens	total RNA	Cy3	0	1	0	mucosa	Q61L	0	5-FU + RT	100.04	100.04	0	M	Con Patient 58	0	3	0	66.4
GSM2325499	Patient 59 mucosa control sample	GPL13497	contrib1	Raw data were log2 transformed and normalized to 75 percentile according to Agilent protocol.	GSM2325499-tbl-1.txt	mucosa	Homo sapiens	total RNA	Cy3	2	1	4	mucosa	WT	0	5-FU + Oxaliplatin + RT	3.16	3.16	0	M	Con Patient 59	0	3	0	62.1
GSM2325500	Patient 60 mucosa control sample	GPL13497	contrib1	Raw data were log2 transformed and normalized to 75 percentile according to Agilent protocol.	GSM2325500-tbl-1.txt	mucosa	Homo sapiens	total RNA	Cy3	0	0	2	mucosa	G13D	1	5-FU + Oxaliplatin + RT	29.13	70.72	0	M	Con Patient 60	0	3	1	57.4
GSM2325501	Patient 61 mucosa control sample	GPL13497	contrib1	Raw data were log2 transformed and normalized to 75 percentile according to Agilent protocol.	GSM2325501-tbl-1.txt	mucosa	Homo sapiens	total RNA	Cy3	0	1	1	mucosa	WT	0	5-FU + Oxaliplatin + RT	112.24	112.24	0	F	Con Patient 61	0	3	0	48.4
GSM2325502	Patient 62 mucosa control sample	GPL13497	contrib1	Raw data were log2 transformed and normalized to 75 percentile according to Agilent protocol.	GSM2325502-tbl-1.txt	mucosa	Homo sapiens	total RNA	Cy3	0	0	2	mucosa	G12D	0	5-FU + Oxaliplatin + RT	79.53	79.53	0	M	Con Patient 62	0	3	0	71.2
GSM2325503	Patient 63 mucosa control sample	GPL13497	contrib1	Raw data were log2 transformed and normalized to 75 percentile according to Agilent protocol.	GSM2325503-tbl-1.txt	mucosa	Homo sapiens	total RNA	Cy3	0	0	2	mucosa	WT	0	5-FU + Oxaliplatin + RT	109.84	109.84	0	F	Con Patient 63	0	3	0	71.2
GSM2325504	Patient 64 mucosa control sample	GPL13497	contrib1	Raw data were log2 transformed and normalized to 75 percentile according to Agilent protocol.	GSM2325504-tbl-1.txt	mucosa	Homo sapiens	total RNA	Cy3	0	1	2	mucosa	G12V	1	5-FU + Oxaliplatin + RT	62.93	110.17	0	M	Con Patient 64	0	3	1	52.7
GSM2325505	Patient 65 mucosa control sample	GPL13497	contrib1	Raw data were log2 transformed and normalized to 75 percentile according to Agilent protocol.	GSM2325505-tbl-1.txt	mucosa	Homo sapiens	total RNA	Cy3	1	1	3	mucosa	G12V	0	5-FU + RT	45.73	45.73	0	M	Con Patient 65	0	3	0	70.3
GSM2325506	Patient 66 mucosa control sample	GPL13497	contrib1	Raw data were log2 transformed and normalized to 75 percentile according to Agilent protocol.	GSM2325506-tbl-1.txt	mucosa	Homo sapiens	total RNA	Cy3	0	1	1	mucosa	G12D	0	5-FU + Oxaliplatin + RT	114.35	114.35	0	F	Con Patient 66	0	3	0	54
GSM2325507	Patient 67 mucosa control sample	GPL13497	contrib1	Raw data were log2 transformed and normalized to 75 percentile according to Agilent protocol.	GSM2325507-tbl-1.txt	mucosa	Homo sapiens	total RNA	Cy3	0	0	3	mucosa	WT	1	5-FU + RT	58.92	84.36	0	M	Con Patient 67	0	3	1	53.7
GSM2325508	Patient 68 mucosa control sample	GPL13497	contrib1	Raw data were log2 transformed and normalized to 75 percentile according to Agilent protocol.	GSM2325508-tbl-1.txt	mucosa	Homo sapiens	total RNA	Cy3	1	1	3	mucosa	WT	0	5-FU + RT	86.79	86.79	0	M	Con Patient 68	0	3	0	60
GSM2325509	Patient 69 mucosa control sample	GPL13497	contrib1	Raw data were log2 transformed and normalized to 75 percentile according to Agilent protocol.	GSM2325509-tbl-1.txt	mucosa	Homo sapiens	total RNA	Cy3	1	0	3	mucosa	G12V	0	5-FU + Oxaliplatin + RT	93.96	93.96	0	M	Con Patient 69	0	3	0	68.2
GSM2325510	Patient 70 mucosa control sample	GPL13497	contrib1	Raw data were log2 transformed and normalized to 75 percentile according to Agilent protocol.	GSM2325510-tbl-1.txt	mucosa	Homo sapiens	total RNA	Cy3	1	1	3	mucosa	WT	1	5-FU + Oxaliplatin + RT	25.38	51.52	0	M	Con Patient 70	0	3	1	65.7
GSM2325511	Patient 71 mucosa control sample	GPL13497	contrib1	Raw data were log2 transformed and normalized to 75 percentile according to Agilent protocol.	GSM2325511-tbl-1.txt	mucosa	Homo sapiens	total RNA	Cy3	0	1	2	mucosa	WT	0	5-FU + Oxaliplatin + RT	88.27	88.27	0	M	Con Patient 71	0	3	0	79.7
GSM2325512	Patient 72 mucosa control sample	GPL13497	contrib1	Raw data were log2 transformed and normalized to 75 percentile according to Agilent protocol.	GSM2325512-tbl-1.txt	mucosa	Homo sapiens	total RNA	Cy3	0	1	2	mucosa	G13D	0	5-FU + RT	82.98	82.98	0	F	Con Patient 72	0	3	0	81.4
GSM2325513	Patient 73 mucosa control sample	GPL13497	contrib1	Raw data were log2 transformed and normalized to 75 percentile according to Agilent protocol.	GSM2325513-tbl-1.txt	mucosa	Homo sapiens	total RNA	Cy3	0	1	1	mucosa	WT	0	5-FU + Oxaliplatin + RT	71.31	71.31	0	M	Con Patient 73	0	3	0	66.3
GSM2325514	Patient 74 mucosa control sample	GPL13497	contrib1	Raw data were log2 transformed and normalized to 75 percentile according to Agilent protocol.	GSM2325514-tbl-1.txt	mucosa	Homo sapiens	total RNA	Cy3	0	1	2	mucosa	G13D	0	5-FU + RT	61.25	61.25	0	M	Con Patient 74	0	3	0	59.3
GSM2325515	Patient 75 mucosa control sample	GPL13497	contrib1	Raw data were log2 transformed and normalized to 75 percentile according to Agilent protocol.	GSM2325515-tbl-1.txt	mucosa	Homo sapiens	total RNA	Cy3	0	1	2	mucosa	WT	0	5-FU + Oxaliplatin + RT	83.97	83.97	0	M	Con Patient 75	0	3	0	57.4
GSM2325516	Patient 76 mucosa control sample	GPL13497	contrib1	Raw data were log2 transformed and normalized to 75 percentile according to Agilent protocol.	GSM2325516-tbl-1.txt	mucosa	Homo sapiens	total RNA	Cy3	0	0	3	mucosa	WT	0	5-FU + RT	39.25	39.25	0	M	Con Patient 76	0	3	0	81.5
GSM2325517	Patient 77 mucosa control sample	GPL13497	contrib1	Raw data were log2 transformed and normalized to 75 percentile according to Agilent protocol.	GSM2325517-tbl-1.txt	mucosa	Homo sapiens	total RNA	Cy3	0	0	2	mucosa	G12D	0	5-FU + RT	34.39	34.39	0	M	Con Patient 77	0	3	0	62.3
GSM2325518	Patient 78 mucosa control sample	GPL13497	contrib1	Raw data were log2 transformed and normalized to 75 percentile according to Agilent protocol.	GSM2325518-tbl-1.txt	mucosa	Homo sapiens	total RNA	Cy3	0	1	3	mucosa	G12D	0	5-FU + RT	88.83	88.83	0	F	Con Patient 78	0	3	0	63.7
GSM2325519	Patient 79 mucosa control sample	GPL13497	contrib1	Raw data were log2 transformed and normalized to 75 percentile according to Agilent protocol.	GSM2325519-tbl-1.txt	mucosa	Homo sapiens	total RNA	Cy3	0	0	0	mucosa	WT	0	5-FU + RT	79.63	79.63	0	F	Con Patient 79	0	3	0	66.8
GSM2325520	Patient 80 mucosa control sample	GPL13497	contrib1	Raw data were log2 transformed and normalized to 75 percentile according to Agilent protocol.	GSM2325520-tbl-1.txt	mucosa	Homo sapiens	total RNA	Cy3	1	1	3	mucosa	WT	1	5-FU + RT	73.48	82.82	0	F	Con Patient 80	0	4	0	71.5
GSM2325521	Patient 81 mucosa control sample	GPL13497	contrib1	Raw data were log2 transformed and normalized to 75 percentile according to Agilent protocol.	GSM2325521-tbl-1.txt	mucosa	Homo sapiens	total RNA	Cy3	0	1	3	mucosa	WT	0	5-FU + RT	77.85	77.85	0	M	Con Patient 81	0	3	0	76.8
GSM2325522	Patient 82 mucosa control sample	GPL13497	contrib1	Raw data were log2 transformed and normalized to 75 percentile according to Agilent protocol.	GSM2325522-tbl-1.txt	mucosa	Homo sapiens	total RNA	Cy3	0	0	0	mucosa	WT	0	5-FU + RT	75.48	75.48	0	F	Con Patient 82	0	3	0	76.5
GSM2325523	Patient 83 mucosa control sample	GPL13497	contrib1	Raw data were log2 transformed and normalized to 75 percentile according to Agilent protocol.	GSM2325523-tbl-1.txt	mucosa	Homo sapiens	total RNA	Cy3	2	1	3	mucosa	WT	0	5-FU + RT	96.03	96.03	0	F	Con Patient 83	0	3	0	58.3
GSM2325524	Patient 84 mucosa control sample	GPL13497	contrib1	Raw data were log2 transformed and normalized to 75 percentile according to Agilent protocol.	GSM2325524-tbl-1.txt	mucosa	Homo sapiens	total RNA	Cy3	1	0	3	mucosa	G12A	0	5-FU + RT	98.7	98.7	0	M	Con Patient 84	0	3	0	76.7
GSM2325525	Patient 85 mucosa control sample	GPL13497	contrib1	Raw data were log2 transformed and normalized to 75 percentile according to Agilent protocol.	GSM2325525-tbl-1.txt	mucosa	Homo sapiens	total RNA	Cy3	0	1	4	mucosa	G12D	1	5-FU + RT	34.06	79.5	0	F	Con Patient 85	0	3	1	62.6
GSM2325526	Patient 86 mucosa control sample	GPL13497	contrib1	Raw data were log2 transformed and normalized to 75 percentile according to Agilent protocol.	GSM2325526-tbl-1.txt	mucosa	Homo sapiens	total RNA	Cy3	0	0	1	mucosa	WT	0	5-FU + RT	76.87	76.87	0	M	Con Patient 86	0	3	0	51.2
GSM2325527	Patient 87 mucosa control sample	GPL13497	contrib1	Raw data were log2 transformed and normalized to 75 percentile according to Agilent protocol.	GSM2325527-tbl-1.txt	mucosa	Homo sapiens	total RNA	Cy3	1	1	3	mucosa	WT	0	5-FU + RT	29.82	29.82	0	F	Con Patient 87	0	3	0	67.8
GSM2325528	Patient 88 mucosa control sample	GPL13497	contrib1	Raw data were log2 transformed and normalized to 75 percentile according to Agilent protocol.	GSM2325528-tbl-1.txt	mucosa	Homo sapiens	total RNA	Cy3	0	1	2	mucosa	G12A	0	5-FU + RT	90.02	90.02	0	M	Con Patient 88	0	3	0	63.4
GSM2325529	Patient 89 mucosa control sample	GPL13497	contrib1	Raw data were log2 transformed and normalized to 75 percentile according to Agilent protocol.	GSM2325529-tbl-1.txt	mucosa	Homo sapiens	total RNA	Cy3	0	0	1	mucosa	G12D	0	5-FU + Oxaliplatin + RT	71.61	71.61	0	F	Con Patient 89	0	3	0	76.3
GSM2325530	Patient 90 mucosa control sample	GPL13497	contrib1	Raw data were log2 transformed and normalized to 75 percentile according to Agilent protocol.	GSM2325530-tbl-1.txt	mucosa	Homo sapiens	total RNA	Cy3	1	1	2	mucosa	G12D	0	5-FU + Oxaliplatin + RT	94.26	94.26	0	F	Con Patient 90	0	3	0	41.8
GSM2325531	Patient 91 mucosa control sample	GPL13497	contrib1	Raw data were log2 transformed and normalized to 75 percentile according to Agilent protocol.	GSM2325531-tbl-1.txt	mucosa	Homo sapiens	total RNA	Cy3	0	0	3	mucosa	G12V	0	5-FU + Oxaliplatin + RT	91.63	91.63	0	M	Con Patient 91	0	3	0	58.1
GSM2325532	Patient 92 mucosa control sample	GPL13497	contrib1	Raw data were log2 transformed and normalized to 75 percentile according to Agilent protocol.	GSM2325532-tbl-1.txt	mucosa	Homo sapiens	total RNA	Cy3	0	1	2	mucosa	G13D	0	5-FU + Oxaliplatin + RT	60.79	60.79	0	M	Con Patient 92	0	3	0	65.8
GSM2325533	Patient 93 mucosa control sample	GPL13497	contrib1	Raw data were log2 transformed and normalized to 75 percentile according to Agilent protocol.	GSM2325533-tbl-1.txt	mucosa	Homo sapiens	total RNA	Cy3	0	1	0	mucosa	G12D	0	5-FU + Oxaliplatin + RT	63.52	63.52	0	F	Con Patient 93	0	3	0	59.5
GSM2325534	Patient 94 mucosa control sample	GPL13497	contrib1	Raw data were log2 transformed and normalized to 75 percentile according to Agilent protocol.	GSM2325534-tbl-1.txt	mucosa	Homo sapiens	total RNA	Cy3	1	1	3	mucosa	WT	1	5-FU + Oxaliplatin + RT	27.12	33.6	0	M	Con Patient 94	0	3	1	53.7
GSM2325535	Patient 95 mucosa control sample	GPL13497	contrib1	Raw data were log2 transformed and normalized to 75 percentile according to Agilent protocol.	GSM2325535-tbl-1.txt	mucosa	Homo sapiens	total RNA	Cy3	0	1	0	mucosa	A146T	0	5-FU + RT	87.35	87.35	0	M	Con Patient 95	0	3	0	56.9
GSM2325536	Patient 96 mucosa control sample	GPL13497	contrib1	Raw data were log2 transformed and normalized to 75 percentile according to Agilent protocol.	GSM2325536-tbl-1.txt	mucosa	Homo sapiens	total RNA	Cy3	0	1	0	mucosa	G13D	0	5-FU + RT	109.32	109.32	0	M	Con Patient 96	0	2	0	60.7
GSM2325537	Patient 97 mucosa control sample	GPL13497	contrib1	Raw data were log2 transformed and normalized to 75 percentile according to Agilent protocol.	GSM2325537-tbl-1.txt	mucosa	Homo sapiens	total RNA	Cy3	0	0	4	mucosa	WT	1	5-FU + RT	46.62	73.48	0	F	Con Patient 97	0	3	1	64.1
GSM2325538	Patient 98 mucosa control sample	GPL13497	contrib1	Raw data were log2 transformed and normalized to 75 percentile according to Agilent protocol.	GSM2325538-tbl-1.txt	mucosa	Homo sapiens	total RNA	Cy3	1	1	3	mucosa	WT	1	5-FU + RT	-3.78	25.51	0	M	Con Patient 98	1	3	1	55.5
GSM2325539	Patient 99 mucosa control sample	GPL13497	contrib1	Raw data were log2 transformed and normalized to 75 percentile according to Agilent protocol.	GSM2325539-tbl-1.txt	mucosa	Homo sapiens	total RNA	Cy3	0	0	2	mucosa	WT	1	5-FU + RT	12.62	105.14	0	M	Con Patient 99	0	3	0	50
GSM2325540	Patient 100 mucosa control sample	GPL13497	contrib1	Raw data were log2 transformed and normalized to 75 percentile according to Agilent protocol.	GSM2325540-tbl-1.txt	mucosa	Homo sapiens	total RNA	Cy3	1	1	3	mucosa	WT	1	5-FU + RT	68.65	91.53	0	M	Con Patient 100	0	3	1	35.7
GSM2325541	Patient 101 mucosa control sample	GPL13497	contrib1	Raw data were log2 transformed and normalized to 75 percentile according to Agilent protocol.	GSM2325541-tbl-1.txt	mucosa	Homo sapiens	total RNA	Cy3	1	0	3	mucosa	WT	0	5-FU + RT	91.13	91.13	0	M	Con Patient 101	0	3	0	77.8
GSM2325542	Patient 102 mucosa control sample	GPL13497	contrib1	Raw data were log2 transformed and normalized to 75 percentile according to Agilent protocol.	GSM2325542-tbl-1.txt	mucosa	Homo sapiens	total RNA	Cy3	0	1	2	mucosa	WT	0	5-FU + RT	79.79	79.79	0	M	Con Patient 102	0	3	0	65.1
GSM2325543	Patient 103 mucosa control sample	GPL13497	contrib1	Raw data were log2 transformed and normalized to 75 percentile according to Agilent protocol.	GSM2325543-tbl-1.txt	mucosa	Homo sapiens	total RNA	Cy3	0	1	3	mucosa	G12D	1	5-FU + Oxaliplatin + RT	18.64	24.39	0	F	Con Patient 103	0	3	1	74.6
GSM2325544	Patient 104 mucosa control sample	GPL13497	contrib1	Raw data were log2 transformed and normalized to 75 percentile according to Agilent protocol.	GSM2325544-tbl-1.txt	mucosa	Homo sapiens	total RNA	Cy3	0	1	2	mucosa	WT	0	5-FU + Oxaliplatin + RT	100.7	100.7	0	M	Con Patient 104	0	3	0	63
GSM2325545	Patient 105 mucosa control sample	GPL13497	contrib1	Raw data were log2 transformed and normalized to 75 percentile according to Agilent protocol.	GSM2325545-tbl-1.txt	mucosa	Homo sapiens	total RNA	Cy3	0	1	3	mucosa	G13D	0	5-FU + Oxaliplatin + RT	85.84	85.84	0	M	Con Patient 105	0	3	0	73.3
GSM2325546	Patient 106 mucosa control sample	GPL13497	contrib1	Raw data were log2 transformed and normalized to 75 percentile according to Agilent protocol.	GSM2325546-tbl-1.txt	mucosa	Homo sapiens	total RNA	Cy3	0	1	3	mucosa	G12A	0	5-FU + RT	75.72	75.72	0	M	Con Patient 106	0	3	0	73.3
GSM2325547	Patient 107 mucosa control sample	GPL13497	contrib1	Raw data were log2 transformed and normalized to 75 percentile according to Agilent protocol.	GSM2325547-tbl-1.txt	mucosa	Homo sapiens	total RNA	Cy3	2	1	1	mucosa	WT	1	5-FU + RT	33.11	78.84	0	M	Con Patient 107	0	3	0	54.8
GSM2325548	Patient 108 mucosa control sample	GPL13497	contrib1	Raw data were log2 transformed and normalized to 75 percentile according to Agilent protocol.	GSM2325548-tbl-1.txt	mucosa	Homo sapiens	total RNA	Cy3	1	1	3	mucosa	A146T	0	5-FU + Oxaliplatin + RT	2.4	2.4	0	M	Con Patient 108	0	3	0	61.5
GSM2325549	Patient 109 mucosa control sample	GPL13497	contrib1	Raw data were log2 transformed and normalized to 75 percentile according to Agilent protocol.	GSM2325549-tbl-1.txt	mucosa	Homo sapiens	total RNA	Cy3	0	1	3	mucosa	G12V	1	5-FU + RT	14.99	29.46	0	F	Con Patient 109	0	3	1	63.2
GSM2325550	Patient 110 mucosa control sample	GPL13497	contrib1	Raw data were log2 transformed and normalized to 75 percentile according to Agilent protocol.	GSM2325550-tbl-1.txt	mucosa	Homo sapiens	total RNA	Cy3	0	1	2	mucosa	WT	0	5-FU + Oxaliplatin + RT	23.05	23.05	0	M	Con Patient 110	0	3	0	63.9
GSM2325551	Patient 111 mucosa control sample	GPL13497	contrib1	Raw data were log2 transformed and normalized to 75 percentile according to Agilent protocol.	GSM2325551-tbl-1.txt	mucosa	Homo sapiens	total RNA	Cy3	0	0	1	mucosa	WT	1	5-FU + Oxaliplatin + RT	12.82	20.32	0	M	Con Patient 111	0	3	1	75.5
GSM2325552	Patient 112 mucosa control sample	GPL13497	contrib1	Raw data were log2 transformed and normalized to 75 percentile according to Agilent protocol.	GSM2325552-tbl-1.txt	mucosa	Homo sapiens	total RNA	Cy3	0	1	0	mucosa	WT	0	5-FU + Oxaliplatin + RT	95.74	95.74	0	F	Con Patient 112	0	2	0	68.3
GSM2325553	Patient 113 mucosa control sample	GPL13497	contrib1	Raw data were log2 transformed and normalized to 75 percentile according to Agilent protocol.	GSM2325553-tbl-1.txt	mucosa	Homo sapiens	total RNA	Cy3	0	1	4	mucosa	Q61L	1	5-FU + Oxaliplatin + RT	18.18	36.33	0	F	Con Patient 113	0	3	0	51.1
GSM2325554	Patient 114 mucosa control sample	GPL13497	contrib1	Raw data were log2 transformed and normalized to 75 percentile according to Agilent protocol.	GSM2325554-tbl-1.txt	mucosa	Homo sapiens	total RNA	Cy3	0	1	0	mucosa	WT	0	5-FU + Oxaliplatin + RT	96.13	96.13	0	F	Con Patient 114	0	3	0	46.3
GSM2325555	Patient 115 mucosa control sample	GPL13497	contrib1	Raw data were log2 transformed and normalized to 75 percentile according to Agilent protocol.	GSM2325555-tbl-1.txt	mucosa	Homo sapiens	total RNA	Cy3	1	1	3	mucosa	WT	0	5-FU + Oxaliplatin + RT	73.38	73.38	0	F	Con Patient 115	0	3	0	59.4
GSM2325556	Patient 116 mucosa control sample	GPL13497	contrib1	Raw data were log2 transformed and normalized to 75 percentile according to Agilent protocol.	GSM2325556-tbl-1.txt	mucosa	Homo sapiens	total RNA	Cy3	0	1	3	mucosa	G12V	1	5-FU + RT	33.14	45.57	0	F	Con Patient 116	0	3	0	70.9
GSM2325557	Patient 117 mucosa control sample	GPL13497	contrib1	Raw data were log2 transformed and normalized to 75 percentile according to Agilent protocol.	GSM2325557-tbl-1.txt	mucosa	Homo sapiens	total RNA	Cy3	0	1	3	mucosa	G12V	0	5-FU + RT	64.87	64.87	0	M	Con Patient 117	0	3	0	59.8
GSM2325558	Patient 118 mucosa control sample	GPL13497	contrib1	Raw data were log2 transformed and normalized to 75 percentile according to Agilent protocol.	GSM2325558-tbl-1.txt	mucosa	Homo sapiens	total RNA	Cy3	2	1	3	mucosa	WT	0	5-FU + RT	44.61	44.61	0	M	Con Patient 118	0	3	0	81.1
GSM2325559	Patient 119 mucosa control sample	GPL13497	contrib1	Raw data were log2 transformed and normalized to 75 percentile according to Agilent protocol.	GSM2325559-tbl-1.txt	mucosa	Homo sapiens	total RNA	Cy3	0	1	3	mucosa	G13D	0	5-FU + RT	70.19	70.19	0	F	Con Patient 119	0	3	0	73
GSM2325560	Patient 120 mucosa control sample	GPL13497	contrib1	Raw data were log2 transformed and normalized to 75 percentile according to Agilent protocol.	GSM2325560-tbl-1.txt	mucosa	Homo sapiens	total RNA	Cy3	0	0	3	mucosa	WT	0	5-FU + Oxaliplatin + RT	71.74	71.74	0	M	Con Patient 120	0	3	0	70.9
GSM2325561	Patient 121 mucosa control sample	GPL13497	contrib1	Raw data were log2 transformed and normalized to 75 percentile according to Agilent protocol.	GSM2325561-tbl-1.txt	mucosa	Homo sapiens	total RNA	Cy3	1	1	4	mucosa	G12D	1	5-FU + Oxaliplatin + RT	24.99	49.91	0	M	Con Patient 121	0	4	1	63.8
GSM2325562	Patient 122 mucosa control sample	GPL13497	contrib1	Raw data were log2 transformed and normalized to 75 percentile according to Agilent protocol.	GSM2325562-tbl-1.txt	mucosa	Homo sapiens	total RNA	Cy3	0	0	3	mucosa	WT	0	5-FU + RT	63.42	63.42	0	M	Con Patient 122	0	3	0	63.7
GSM2325563	Patient 123 mucosa control sample	GPL13497	contrib1	Raw data were log2 transformed and normalized to 75 percentile according to Agilent protocol.	GSM2325563-tbl-1.txt	mucosa	Homo sapiens	total RNA	Cy3	0	1	2	mucosa	WT	1	5-FU + RT	0	91.43	1	M	Con Patient 123	1	3	0	72.3
GSM2325564	Patient 124 mucosa control sample	GPL13497	contrib1	Raw data were log2 transformed and normalized to 75 percentile according to Agilent protocol.	GSM2325564-tbl-1.txt	mucosa	Homo sapiens	total RNA	Cy3	0	1	3	mucosa	WT	1	5-FU + Oxaliplatin + RT	-3.19	8.81	1	M	Con Patient 124	1	3	1	51.9
GSM2325565	Patient 125 mucosa control sample	GPL13497	contrib1	Raw data were log2 transformed and normalized to 75 percentile according to Agilent protocol.	GSM2325565-tbl-1.txt	mucosa	Homo sapiens	total RNA	Cy3	0	1	0	mucosa	WT	0	5-FU + RT	63.72	63.72	0	F	Con Patient 125	0	3	0	69.6
GSM2325566	Patient 126 mucosa control sample	GPL13497	contrib1	Raw data were log2 transformed and normalized to 75 percentile according to Agilent protocol.	GSM2325566-tbl-1.txt	mucosa	Homo sapiens	total RNA	Cy3	0	1	4	mucosa	G12C	0	5-FU + Oxaliplatin + RT	60.53	60.53	0	F	Con Patient 126	0	3	0	65.1
GSM2325567	Patient 127 mucosa control sample	GPL13497	contrib1	Raw data were log2 transformed and normalized to 75 percentile according to Agilent protocol.	GSM2325567-tbl-1.txt	mucosa	Homo sapiens	total RNA	Cy3	0	1	0	mucosa	WT	0	5-FU + Oxaliplatin + Cetuximab + RT	73.84	73.84	0	M	Con Patient 127	0	3	0	60.2
GSM2325568	Patient 128 mucosa control sample	GPL13497	contrib1	Raw data were log2 transformed and normalized to 75 percentile according to Agilent protocol.	GSM2325568-tbl-1.txt	mucosa	Homo sapiens	total RNA	Cy3	1	1	3	mucosa	G12D	0	5-FU + RT	65.72	65.72	0	F	Con Patient 128	0	3	0	56.3
GSM2325569	Patient 129 mucosa control sample	GPL13497	contrib1	Raw data were log2 transformed and normalized to 75 percentile according to Agilent protocol.	GSM2325569-tbl-1.txt	mucosa	Homo sapiens	total RNA	Cy3	0	1	3	mucosa	NA	0	5-FU + Oxaliplatin + RT	60.46	60.46	0	M	Con Patient 129	0	3	0	66.2
GSM2325570	Patient 130 mucosa control sample	GPL13497	contrib1	Raw data were log2 transformed and normalized to 75 percentile according to Agilent protocol.	GSM2325570-tbl-1.txt	mucosa	Homo sapiens	total RNA	Cy3	0	1	3	mucosa	WT	0	5-FU + Oxaliplatin + RT	72.43	72.43	0	M	Con Patient 130	0	3	0	79.9
GSM2325571	Patient 131 mucosa control sample	GPL13497	contrib1	Raw data were log2 transformed and normalized to 75 percentile according to Agilent protocol.	GSM2325571-tbl-1.txt	mucosa	Homo sapiens	total RNA	Cy3	0	1	3	mucosa	WT	0	5-FU + Oxaliplatin + RT	68.48	68.48	0	M	Con Patient 131	0	3	0	67.5
GSM2325572	Patient 132 mucosa control sample	GPL13497	contrib1	Raw data were log2 transformed and normalized to 75 percentile according to Agilent protocol.	GSM2325572-tbl-1.txt	mucosa	Homo sapiens	total RNA	Cy3	0	0	2	mucosa	G12V	0	5-FU + Oxaliplatin + Cetuximab + RT	63.09	63.09	0	M	Con Patient 132	0	3	0	60.6
GSM2325573	Patient 133 mucosa control sample	GPL13497	contrib1	Raw data were log2 transformed and normalized to 75 percentile according to Agilent protocol.	GSM2325573-tbl-1.txt	mucosa	Homo sapiens	total RNA	Cy3	0	1	2	mucosa	WT	0	5-FU + Oxaliplatin + Cetuximab + RT	71.24	71.24	0	F	Con Patient 133	0	3	0	51.8
GSM2325574	Patient 134 mucosa control sample	GPL13497	contrib1	Raw data were log2 transformed and normalized to 75 percentile according to Agilent protocol.	GSM2325574-tbl-1.txt	mucosa	Homo sapiens	total RNA	Cy3	2	1	NA	mucosa	WT	1	5-FU + Oxaliplatin + Cetuximab + RT	0	3.32	0	M	Con Patient 134	1	3	1	57.5
GSM2325575	Patient 135 mucosa control sample	GPL13497	contrib1	Raw data were log2 transformed and normalized to 75 percentile according to Agilent protocol.	GSM2325575-tbl-1.txt	mucosa	Homo sapiens	total RNA	Cy3	0	0	1	mucosa	G12D	0	5-FU + Oxaliplatin + RT	72.43	72.43	0	M	Con Patient 135	0	3	0	54.8
GSM2325576	Patient 136 mucosa control sample	GPL13497	contrib1	Raw data were log2 transformed and normalized to 75 percentile according to Agilent protocol.	GSM2325576-tbl-1.txt	mucosa	Homo sapiens	total RNA	Cy3	0	1	3	mucosa	G12D	1	5-FU + RT	24.13	61.41	0	F	Con Patient 136	0	3	0	73.7
GSM2325577	Patient 137 mucosa control sample	GPL13497	contrib1	Raw data were log2 transformed and normalized to 75 percentile according to Agilent protocol.	GSM2325577-tbl-1.txt	mucosa	Homo sapiens	total RNA	Cy3	1	1	3	mucosa	G13D	1	5-FU + RT	23.01	42.97	0	F	Con Patient 137	0	3	1	73.9
GSM2325578	Patient 138 mucosa control sample	GPL13497	contrib1	Raw data were log2 transformed and normalized to 75 percentile according to Agilent protocol.	GSM2325578-tbl-1.txt	mucosa	Homo sapiens	total RNA	Cy3	0	1	3	mucosa	A146T	0	5-FU + RT	42.54	42.54	0	F	Con Patient 138	0	3	0	50.5
GSM2325579	Patient 139 mucosa control sample	GPL13497	contrib1	Raw data were log2 transformed and normalized to 75 percentile according to Agilent protocol.	GSM2325579-tbl-1.txt	mucosa	Homo sapiens	total RNA	Cy3	1	1	3	mucosa	WT	0	5-FU + Oxaliplatin + RT	82.88	82.88	0	F	Con Patient 139	0	3	0	77
GSM2325580	Patient 140 mucosa control sample	GPL13497	contrib1	Raw data were log2 transformed and normalized to 75 percentile according to Agilent protocol.	GSM2325580-tbl-1.txt	mucosa	Homo sapiens	total RNA	Cy3	0	1	2	mucosa	G12D	0	5-FU + Oxaliplatin + RT	71.8	71.8	0	F	Con Patient 140	0	3	0	41.8
GSM2325581	Patient 141 mucosa control sample	GPL13497	contrib1	Raw data were log2 transformed and normalized to 75 percentile according to Agilent protocol.	GSM2325581-tbl-1.txt	mucosa	Homo sapiens	total RNA	Cy3	0	1	0	mucosa	WT	0	5-FU + RT	63.48	63.48	0	M	Con Patient 141	0	3	0	73.1
GSM2325582	Patient 142 mucosa control sample	GPL13497	contrib1	Raw data were log2 transformed and normalized to 75 percentile according to Agilent protocol.	GSM2325582-tbl-1.txt	mucosa	Homo sapiens	total RNA	Cy3	0	1	0	mucosa	WT	0	5-FU + RT	78.71	78.71	0	M	Con Patient 142	0	4	0	67
GSM2325583	Patient 143 mucosa control sample	GPL13497	contrib1	Raw data were log2 transformed and normalized to 75 percentile according to Agilent protocol.	GSM2325583-tbl-1.txt	mucosa	Homo sapiens	total RNA	Cy3	0	1	0	mucosa	WT	0	5-FU + Oxaliplatin + RT	73.38	73.38	0	M	Con Patient 143	0	3	0	61.9
GSM2325584	Patient 144 mucosa control sample	GPL13497	contrib1	Raw data were log2 transformed and normalized to 75 percentile according to Agilent protocol.	GSM2325584-tbl-1.txt	mucosa	Homo sapiens	total RNA	Cy3	0	0	0	mucosa	WT	0	5-FU + Oxaliplatin + RT	77.59	77.59	0	M	Con Patient 144	0	3	0	42
GSM2325585	Patient 145 mucosa control sample	GPL13497	contrib1	Raw data were log2 transformed and normalized to 75 percentile according to Agilent protocol.	GSM2325585-tbl-1.txt	mucosa	Homo sapiens	total RNA	Cy3	0	1	2	mucosa	WT	0	5-FU + Oxaliplatin + RT	40.67	40.67	0	M	Con Patient 145	0	3	0	68.7
GSM2325586	Patient 146 mucosa control sample	GPL13497	contrib1	Raw data were log2 transformed and normalized to 75 percentile according to Agilent protocol.	GSM2325586-tbl-1.txt	mucosa	Homo sapiens	total RNA	Cy3	2	1	3	mucosa	G12V	1	5-FU + Oxaliplatin + RT	0	35.8	1	F	Con Patient 146	1	3	1	59.4
GSM2325587	Patient 147 mucosa control sample	GPL13497	contrib1	Raw data were log2 transformed and normalized to 75 percentile according to Agilent protocol.	GSM2325587-tbl-1.txt	mucosa	Homo sapiens	total RNA	Cy3	0	1	3	mucosa	WT	0	5-FU + Oxaliplatin + RT	64.5	64.5	0	F	Con Patient 147	0	3	0	78.8
GSM2325588	Patient 148 mucosa control sample	GPL13497	contrib1	Raw data were log2 transformed and normalized to 75 percentile according to Agilent protocol.	GSM2325588-tbl-1.txt	mucosa	Homo sapiens	total RNA	Cy3	0	1	0	mucosa	WT	0	5-FU + Oxaliplatin + RT	72.56	72.56	0	M	Con Patient 148	0	3	0	57.3
GSM2325589	Patient 149 mucosa control sample	GPL13497	contrib1	Raw data were log2 transformed and normalized to 75 percentile according to Agilent protocol.	GSM2325589-tbl-1.txt	mucosa	Homo sapiens	total RNA	Cy3	0	1	3	mucosa	WT	0	5-FU + Oxaliplatin + RT	74.33	74.33	0	F	Con Patient 149	0	3	0	63.7
GSM2325590	Patient 150 mucosa control sample	GPL13497	contrib1	Raw data were log2 transformed and normalized to 75 percentile according to Agilent protocol.	GSM2325590-tbl-1.txt	mucosa	Homo sapiens	total RNA	Cy3	0	1	3	mucosa	WT	1	5-FU + Oxaliplatin + RT	27.32	40.83	0	M	Con Patient 150	0	3	1	60.7
GSM2325591	Patient 151 mucosa control sample	GPL13497	contrib1	Raw data were log2 transformed and normalized to 75 percentile according to Agilent protocol.	GSM2325591-tbl-1.txt	mucosa	Homo sapiens	total RNA	Cy3	0	1	2	mucosa	WT	0	5-FU + RT	72.1	72.1	0	M	Con Patient 151	0	3	0	62.5
GSM2325592	Patient 152 mucosa control sample	GPL13497	contrib1	Raw data were log2 transformed and normalized to 75 percentile according to Agilent protocol.	GSM2325592-tbl-1.txt	mucosa	Homo sapiens	total RNA	Cy3	1	1	3	mucosa	G12V	0	5-FU + Oxaliplatin + RT	69.04	69.04	0	F	Con Patient 152	0	3	0	51.7
GSM2325593	Patient 153 mucosa control sample	GPL13497	contrib1	Raw data were log2 transformed and normalized to 75 percentile according to Agilent protocol.	GSM2325593-tbl-1.txt	mucosa	Homo sapiens	total RNA	Cy3	0	1	3	mucosa	WT	0	5-FU + Oxaliplatin + RT	70.09	70.09	0	F	Con Patient 153	0	3	0	56.5
GSM2325594	Patient 154 mucosa control sample	GPL13497	contrib1	Raw data were log2 transformed and normalized to 75 percentile according to Agilent protocol.	GSM2325594-tbl-1.txt	mucosa	Homo sapiens	total RNA	Cy3	0	1	2	mucosa	WT	0	5-FU + RT	2.2	2.2	0	M	Con Patient 154	0	3	0	74.9
GSM2325595	Patient 155 mucosa control sample	GPL13497	contrib1	Raw data were log2 transformed and normalized to 75 percentile according to Agilent protocol.	GSM2325595-tbl-1.txt	mucosa	Homo sapiens	total RNA	Cy3	0	1	2	mucosa	WT	0	5-FU + RT	71.54	71.54	0	M	Con Patient 155	0	2	0	61.5
GSM2325596	Patient 156 mucosa control sample	GPL13497	contrib1	Raw data were log2 transformed and normalized to 75 percentile according to Agilent protocol.	GSM2325596-tbl-1.txt	mucosa	Homo sapiens	total RNA	Cy3	1	0	1	mucosa	WT	0	5-FU + Oxaliplatin + RT	67.76	67.76	0	M	Con Patient 156	0	3	0	69.9
GSM2325597	Patient 157 mucosa control sample	GPL13497	contrib1	Raw data were log2 transformed and normalized to 75 percentile according to Agilent protocol.	GSM2325597-tbl-1.txt	mucosa	Homo sapiens	total RNA	Cy3	0	1	3	mucosa	G13D	0	5-FU + Oxaliplatin + RT	72.03	72.03	0	F	Con Patient 157	0	3	0	63.6
GSM2325598	Patient 158 mucosa control sample	GPL13497	contrib1	Raw data were log2 transformed and normalized to 75 percentile according to Agilent protocol.	GSM2325598-tbl-1.txt	mucosa	Homo sapiens	total RNA	Cy3	0	1	3	mucosa	WT	1	5-FU + RT	8.45	27.12	0	F	Con Patient 158	0	3	1	59
GSM2325599	Patient 159 mucosa control sample	GPL13497	contrib1	Raw data were log2 transformed and normalized to 75 percentile according to Agilent protocol.	GSM2325599-tbl-1.txt	mucosa	Homo sapiens	total RNA	Cy3	0	0	0	mucosa	G12D	0	5-FU + Oxaliplatin + RT	59.8	59.8	0	F	Con Patient 159	0	3	0	53.1
GSM2325600	Patient 160 mucosa control sample	GPL13497	contrib1	Raw data were log2 transformed and normalized to 75 percentile according to Agilent protocol.	GSM2325600-tbl-1.txt	mucosa	Homo sapiens	total RNA	Cy3	2	0	3	mucosa	WT	0	5-FU + RT	37.02	37.02	0	M	Con Patient 160	0	4	0	65.3
