# Supplementary material for: Development of an Aging-Related Gene Signature for Predicting Prognosis, Immunotherapy, and Chemotherapy Benefits in Rectal Cancer
Source: Front Mol Biosci. 2022 Jan 10;8:775700. doi: 10.3389/fmolb.2021.775700 (PMC8784816; doi:10.3389/fmolb.2021.775700)
Supplement: Supplementary file 2 [file Table3.XLSX]

## Sheet: Sheet1
ID	Symbol	Name	Gene id
1	GHR	growth hormone receptor	2690
2	GHRH	growth hormone releasing hormone	2691
3	SHC1	SHC (Src homology 2 domain containing) transforming protein 1	6464
4	POU1F1	POU class 1 homeobox 1	5449
5	PROP1	PROP paired-like homeobox 1	5626
6	TP53	tumor protein p53	7157
7	TERC	telomerase RNA component	7012
8	TERT	telomerase reverse transcriptase	7015
9	ATM	ATM serine/threonine kinase	472
10	PLAU	plasminogen activator, urokinase	5328
11	ERCC2	excision repair cross-complementation group 2	2068
12	ERCC8	excision repair cross-complementation group 8	1161
13	WRN	Werner syndrome, RecQ helicase-like	7486
14	LMNA	lamin A/C	4000
15	IGF1R	insulin-like growth factor 1 receptor	3480
16	TXN	thioredoxin	7295
17	KL	klotho	9365
18	E2F1	E2F transcription factor 1	1869
19	PTPN11	protein tyrosine phosphatase, non-receptor type 11	5781
20	NFKB2	nuclear factor of kappa light polypeptide gene enhancer in B-cells 2 (p49/p100)	4791
21	STAT5B	signal transducer and activator of transcription 5B	6777
22	STAT3	signal transducer and activator of transcription 3 (acute-phase response factor)	6774
23	STAT5A	signal transducer and activator of transcription 5A	6776
24	NRG1	neuregulin 1	3084
25	HDAC3	histone deacetylase 3	8841
26	GH1	growth hormone 1	2688
27	IL7R	interleukin 7 receptor	3575
28	IGF1	insulin-like growth factor 1 (somatomedin C)	3479
29	IGF2	insulin-like growth factor 2	3481
30	INS	insulin	3630
31	NGF	nerve growth factor (beta polypeptide)	4803
32	IRS1	insulin receptor substrate 1	3667
33	PTPN1	protein tyrosine phosphatase, non-receptor type 1	5770
34	IRS2	insulin receptor substrate 2	8660
35	AKT1	v-akt murine thymoma viral oncogene homolog 1	207
36	PIK3CB	phosphatidylinositol-4,5-bisphosphate 3-kinase, catalytic subunit beta	5291
37	NGFR	nerve growth factor receptor	4804
38	HRAS	Harvey rat sarcoma viral oncogene homolog	3265
39	MYC	v-myc avian myelocytomatosis viral oncogene homolog	4609
40	EGFR	epidermal growth factor receptor	1956
41	ERBB2	erb-b2 receptor tyrosine kinase 2	2064
42	INSR	insulin receptor	3643
43	NCOR1	nuclear receptor corepressor 1	9611
44	NBN	nibrin	4683
45	JUND	jun D proto-oncogene	3727
46	IL2	interleukin 2	3558
47	PDGFB	platelet-derived growth factor beta polypeptide	5155
48	EGF	epidermal growth factor	1950
49	IL2RG	interleukin 2 receptor, gamma	3561
50	FOS	FBJ murine osteosarcoma viral oncogene homolog	2353
51	PDGFRB	platelet-derived growth factor receptor, beta polypeptide	5159
52	EPOR	Erythropoietin receptor	2057
53	SST	somatostatin	6750
54	PRKCD	protein kinase C, delta	5580
55	PPARA	peroxisome proliferator-activated receptor alpha	5465
56	RET	ret proto-oncogene	5979
57	PLCG2	phospholipase C, gamma 2 (phosphatidylinositol-specific)	5336
58	PEX5	peroxisomal biogenesis factor 5	5830
59	TCF3	transcription factor 3	6929
60	PARP1	poly (ADP-ribose) polymerase 1	142
61	BRCA1	breast cancer 1, early onset	672
62	PIN1	peptidylprolyl cis/trans isomerase, NIMA-interacting 1	5300
63	PTEN	phosphatase and tensin homolog	5728
64	CREBBP	CREB binding protein	1387
65	HIF1A	hypoxia inducible factor 1, alpha subunit (basic helix-loop-helix transcription factor)	3091
66	UBB	ubiquitin B	7314
67	RPA1	replication protein A1, 70kDa	6117
68	BLM	Bloom syndrome, RecQ helicase-like	641
69	BCL2	B-cell CLL/lymphoma 2	596
70	S100B	S100 calcium binding protein B	6285
71	VCP	valosin containing protein	7415
72	POLG	polymerase (DNA directed), gamma	5428
73	IGFBP3	insulin-like growth factor binding protein 3	3486
74	HSP90AA1	heat shock protein 90kDa alpha (cytosolic), class A member 1	3320
75	NR3C1	nuclear receptor subfamily 3, group C, member 1 (glucocorticoid receptor)	2908
76	EGR1	early growth response 1	1958
77	VEGFA	vascular endothelial growth factor A	7422
78	ABL1	ABL proto-oncogene 1, non-receptor tyrosine kinase	25
79	BRCA2	breast cancer 2, early onset	675
80	TOP2A	topoisomerase (DNA) II alpha	7153
81	TOP2B	topoisomerase (DNA) II beta	7155
82	NFKB1	nuclear factor of kappa light polypeptide gene enhancer in B-cells 1	4790
83	TOP1	topoisomerase (DNA) I	7150
84	RAD51	RAD51 recombinase	5888
85	UBE2I	ubiquitin-conjugating enzyme E2I	7329
86	TNF	tumor necrosis factor	7124
87	PDPK1	3-phosphoinositide dependent protein kinase 1	5170
88	CEBPA	CCAAT/enhancer binding protein (C/EBP), alpha	1050
89	CEBPB	CCAAT/enhancer binding protein (C/EBP), beta	1051
90	MXI1	MAX interactor 1, dimerization protein	4601
91	TGFB1	transforming growth factor, beta 1	7040
92	ERCC6	excision repair cross-complementation group 6	2074
93	STK11	serine/threonine kinase 11	6794
94	EP300	E1A binding protein p300	2033
95	APTX	aprataxin	54840
96	PML	promyelocytic leukemia	5371
97	GSK3B	glycogen synthase kinase 3 beta	2932
98	HTT	huntingtin	3064
99	PRKCA	protein kinase C, alpha	5578
100	SSTR3	somatostatin receptor 3	6753
101	HELLS	helicase, lymphoid-specific	3070
102	APOC3	apolipoprotein C-III	345
103	EEF2	eukaryotic translation elongation factor 2	1938
104	ERCC3	excision repair cross-complementation group 3	2071
105	TERF1	telomeric repeat binding factor (NIMA-interacting) 1	7013
106	PRKDC	protein kinase, DNA-activated, catalytic polypeptide	5591
107	CAT	catalase	847
108	ERCC5	excision repair cross-complementation group 5	2073
109	AR	androgen receptor	367
110	GTF2H2	general transcription factor IIH, polypeptide 2, 44kDa	2966
111	XRCC5	X-ray repair complementing defective repair in Chinese hamster cells 5 (double-strand-break rejoining)	7520
112	PCNA	proliferating cell nuclear antigen	5111
113	FEN1	flap structure-specific endonuclease 1	2237
114	FAS	Fas cell surface death receptor	355
115	TERF2	telomeric repeat binding factor 2	7014
116	XRCC6	X-ray repair complementing defective repair in Chinese hamster cells 6	2547
117	POLD1	polymerase (DNA directed), delta 1, catalytic subunit	5424
118	BAX	BCL2-associated X protein	581
119	RB1	retinoblastoma 1	5925
120	EMD	emerin	2010
121	GRB2	growth factor receptor-bound protein 2	2885
122	FOXO3	forkhead box O3	2309
123	FOXO1	forkhead box O1	2308
124	HSF1	heat shock transcription factor 1	3297
125	XPA	xeroderma pigmentosum, complementation group A	7507
126	MSRA	methionine sulfoxide reductase A	4482
127	RECQL4	RecQ helicase-like 4	9401
128	SOD2	superoxide dismutase 2, mitochondrial	6648
129	SOD1	superoxide dismutase 1, soluble	6647
130	FOXM1	forkhead box M1	2305
131	COQ7	coenzyme Q7 homolog, ubiquinone (yeast)	10229
132	CACNA1A	calcium channel, voltage-dependent, P/Q type, alpha 1A subunit	773
133	LRP2	low density lipoprotein receptor-related protein 2	4036
134	AIFM1	apoptosis-inducing factor, mitochondrion-associated, 1	9131
135	UCHL1	ubiquitin carboxyl-terminal esterase L1 (ubiquitin thiolesterase)	7345
136	APP	amyloid beta (A4) precursor protein	351
137	APOE	apolipoprotein E	348
138	A2M	alpha-2-macroglobulin	2
139	SNCG	synuclein, gamma (breast cancer-specific protein 1)	6623
140	PRDX1	peroxiredoxin 1	5052
141	PON1	paraoxonase 1	5444
142	RELA	v-rel avian reticuloendotheliosis viral oncogene homolog A	5970
143	IL6	interleukin 6	3569
144	RGN	regucalcin	9104
145	ATP5O	ATP synthase, H+ transporting, mitochondrial F1 complex, O subunit	539
146	RAD52	RAD52 homolog, DNA repair protein	5893
147	TOP3B	topoisomerase (DNA) III beta	8940
148	ERCC1	excision repair cross-complementation group 1	2067
149	SIRT1	sirtuin 1	23411
150	HDAC1	histone deacetylase 1	3065
151	HSPA9	heat shock 70kDa protein 9 (mortalin)	3313
152	GPX1	glutathione peroxidase 1	2876
153	GSR	glutathione reductase	2936
154	GSS	glutathione synthetase	2937
155	GSTA4	glutathione S-transferase alpha 4	2941
156	GSTP1	glutathione S-transferase pi 1	2950
157	MT-CO1	mitochondrially encoded cytochrome c oxidase I	4512
158	HSPD1	heat shock 60kDa protein 1 (chaperonin)	3329
159	HSPA1A	heat shock 70kDa protein 1A	3303
160	HSPA1B	heat shock 70kDa protein 1B	3304
161	PCMT1	protein-L-isoaspartate (D-aspartate) O-methyltransferase	5110
162	MAPK8	mitogen-activated protein kinase 8	5599
163	YWHAZ	tyrosine 3-monooxygenase/tryptophan 5-monooxygenase activation protein, zeta	7534
164	PTK2B	protein tyrosine kinase 2 beta	2185
165	PTK2	protein tyrosine kinase 2	5747
166	IL7	interleukin 7	3574
167	MAPK14	mitogen-activated protein kinase 14	1432
168	FGFR1	fibroblast growth factor receptor 1	2260
169	SP1	Sp1 transcription factor	6667
170	FLT1	fms-related tyrosine kinase 1	2321
171	JUN	jun proto-oncogene	3725
172	MED1	mediator complex subunit 1	5469
173	MAPK9	mitogen-activated protein kinase 9	5601
174	MAPK3	mitogen-activated protein kinase 3	5595
175	HMGB1	high mobility group box 1	3146
176	CCNA2	cyclin A2	890
177	HMGB2	high mobility group box 2	3148
178	MAP3K5	mitogen-activated protein kinase kinase kinase 5	4217
179	TAF1	TAF1 RNA polymerase II, TATA box binding protein (TBP)-associated factor, 250kDa	6872
180	LMNB1	lamin B1	4001
181	SDHC	succinate dehydrogenase complex, subunit C, integral membrane protein, 15kDa	6391
182	FOXO4	forkhead box O4	4303
183	HESX1	HESX homeobox 1	8820
184	PIK3R1	phosphoinositide-3-kinase, regulatory subunit 1 (alpha)	5295
185	BSCL2	Berardinelli-Seip congenital lipodystrophy 2 (seipin)	26580
186	AGPAT2	1-acylglycerol-3-phosphate O-acyltransferase 2	10555
187	BMI1	BMI1 proto-oncogene, polycomb ring finger	648
188	EEF1A1	eukaryotic translation elongation factor 1 alpha 1	1915
189	TFAP2A	transcription factor AP-2 alpha (activating enhancer binding protein 2 alpha)	7020
190	BDNF	brain-derived neurotrophic factor	627
191	CREB1	cAMP responsive element binding protein 1	1385
192	ATF2	activating transcription factor 2	1386
193	TBP	TATA box binding protein	6908
194	APEX1	APEX nuclease (multifunctional DNA repair enzyme) 1	328
195	HBP1	HMG-box transcription factor 1	26959
196	BUB1B	BUB1 mitotic checkpoint serine/threonine kinase B	701
197	PTGS2	prostaglandin-endoperoxide synthase 2 (prostaglandin G/H synthase and cyclooxygenase)	5743
198	HSPA8	heat shock 70kDa protein 8	3312
199	SIN3A	SIN3 transcription regulator family member A	25942
200	CDK1	cyclin-dependent kinase 1	983
201	TFDP1	transcription factor Dp-1	7027
202	DDIT3	DNA-damage-inducible transcript 3	1649
203	POLA1	polymerase (DNA directed), alpha 1, catalytic subunit	5422
204	MAPT	microtubule-associated protein tau	4137
205	CTGF	connective tissue growth factor	1490
206	HDAC2	histone deacetylase 2	3066
207	MAX	MYC associated factor X	4149
208	MXD1	MAX dimerization protein 1	4084
209	MDM2	MDM2 proto-oncogene, E3 ubiquitin protein ligase	4193
210	SUMO1	small ubiquitin-like modifier 1	7341
211	H2AFX	H2A histone family, member X	3014
212	HOXB7	homeobox B7	3217
213	HOXC4	homeobox C4	3221
214	JAK2	Janus kinase 2	3717
215	ESR1	estrogen receptor 1	2099
216	LEP	leptin	3952
217	LEPR	leptin receptor	3953
218	NFKBIA	nuclear factor of kappa light polypeptide gene enhancer in B-cells inhibitor, alpha	4792
219	CLU	clusterin	1191
220	MTOR	mechanistic target of rapamycin (serine/threonine kinase)	2475
221	GHRHR	growth hormone releasing hormone receptor	2692
222	CTNNB1	catenin (cadherin-associated protein), beta 1, 88kDa	1499
223	PSEN1	presenilin 1	5663
224	DLL3	delta-like 3 (Drosophila)	10683
225	CDKN2A	cyclin-dependent kinase inhibitor 2A	1029
226	PPP1CA	protein phosphatase 1, catalytic subunit, alpha isozyme	5499
227	DBN1	drebrin 1	1627
228	NOG	noggin	9241
229	ELN	elastin	2006
230	ATR	ATR serine/threonine kinase	545
231	UCP3	uncoupling protein 3 (mitochondrial, proton carrier)	7352
232	ZMPSTE24	zinc metallopeptidase STE24	10269
233	TP63	tumor protein p63	8626
234	UCP2	uncoupling protein 2 (mitochondrial, proton carrier)	7351
235	POLB	polymerase (DNA directed), beta	5423
236	GCLC	glutamate-cysteine ligase, catalytic subunit	2729
237	GCLM	glutamate-cysteine ligase, modifier subunit	2730
238	SIRT6	sirtuin 6	51548
239	BUB3	BUB3 mitotic checkpoint protein	9184
240	RAE1	ribonucleic acid export 1	8480
241	PMCH	pro-melanin-concentrating hormone	5367
242	MLH1	mutL homolog 1	4292
243	CSNK1E	casein kinase 1, epsilon	1454
244	STUB1	STIP1 homology and U-box containing protein 1, E3 ubiquitin protein ligase	10273
245	PPM1D	protein phosphatase, Mg2+/Mn2+ dependent, 1D	8493
246	CHEK2	checkpoint kinase 2	11200
247	PCK1	phosphoenolpyruvate carboxykinase 1 (soluble)	5105
248	ARHGAP1	Rho GTPase activating protein 1	392
249	CDC42	cell division cycle 42	998
250	ARNTL	aryl hydrocarbon receptor nuclear translocator-like	406
251	CLOCK	clock circadian regulator	9575
252	HIC1	hypermethylated in cancer 1	3090
253	PAPPA	pregnancy-associated plasma protein A, pappalysin 1	5069
254	ADCY5	adenylate cyclase 5	111
255	PPARGC1A	peroxisome proliferator-activated receptor gamma, coactivator 1 alpha	10891
256	GPX4	glutathione peroxidase 4	2879
257	UCP1	uncoupling protein 1 (mitochondrial, proton carrier)	7350
258	FGF23	fibroblast growth factor 23	8074
259	EFEMP1	EGF containing fibulin-like extracellular matrix protein 1	2202
260	ERCC4	excision repair cross-complementation group 4	2072
261	CETP	cholesteryl ester transfer protein, plasma	1071
262	PPARG	peroxisome proliferator-activated receptor gamma	5468
263	AGTR1	angiotensin II receptor, type 1	185
264	CISD2	CDGSH iron sulfur domain 2	493856
265	EEF1E1	eukaryotic translation elongation factor 1 epsilon 1	9521
266	EPS8	epidermal growth factor receptor pathway substrate 8	2059
267	KCNA3	potassium channel, voltage gated shaker related subfamily A, member 3	3738
268	SIRT7	sirtuin 7	51547
269	SLC13A1	solute carrier family 13 (sodium/sulfate symporter), member 1	6561
270	SOCS2	suppressor of cytokine signaling 2	8835
271	TPP2	tripeptidyl peptidase II	7174
272	TP53BP1	tumor protein p53 binding protein 1	7158
273	SIRT3	sirtuin 3	23410
274	NCOR2	nuclear receptor corepressor 2	9612
275	SUN1	Sad1 and UNC84 domain containing 1	23353
276	BAK1	BCL2-antagonist/killer 1	578
277	IGFBP2	insulin-like growth factor binding protein 2, 36kDa	3485
278	PYCR1	pyrroline-5-carboxylate reductase 1	5831
279	TP73	tumor protein p73	7161
280	CNR1	cannabinoid receptor 1 (brain)	1268
281	NFE2L2	nuclear factor, erythroid 2-like 2	4780
282	CDKN1A	cyclin-dependent kinase inhibitor 1A (p21, Cip1)	1026
283	PDGFRA	platelet-derived growth factor receptor, alpha polypeptide	5156
284	PIK3CA	phosphatidylinositol-4,5-bisphosphate 3-kinase, catalytic subunit alpha	5290
285	C1QA	complement component 1, q subcomponent, A chain	712
286	CDKN2B	cyclin-dependent kinase inhibitor 2B (p15, inhibits CDK4)	1030
287	EIF5A2	eukaryotic translation initiation factor 5A2	56648
288	MIF	macrophage migration inhibitory factor (glycosylation-inhibiting factor)	4282
289	DGAT1	diacylglycerol O-acyltransferase 1	8694
290	MT1E	metallothionein 1E	4493
291	FGF21	fibroblast growth factor 21	26291
292	HTRA2	HtrA serine peptidase 2	27429
293	GSK3A	glycogen synthase kinase 3 alpha	2931
294	NUDT1	nudix (nucleoside diphosphate linked moiety X)-type motif 1	4521
295	IKBKB	inhibitor of kappa light polypeptide gene enhancer in B-cells, kinase beta	3551
296	SQSTM1	sequestosome 1	8878
297	CDK7	cyclin-dependent kinase 7	1022
298	GRN	granulin	2896
299	SERPINE1	serpin peptidase inhibitor, clade E (nexin, plasminogen activator inhibitor type 1), member 1	5054
300	SPRTN	SprT-like N-terminal domain	83932
301	RICTOR	RPTOR independent companion of MTOR, complex 2	253260
302	CTF1	cardiotrophin 1	1489
303	TRAP1	TNF receptor-associated protein 1	10131
304	TRPV1	transient receptor potential cation channel subfamily V member 1	7442
305	NFE2L1	nuclear factor, erythroid 2-like 1	4779
306	IFNB1	Interferon beta	3456
307	GDF11	growth differentiation factor 11	10220
