# Supplementary material for: Development of an Aging-Related Gene Signature for Predicting Prognosis, Immunotherapy, and Chemotherapy Benefits in Rectal Cancer
Source: Front Mol Biosci. 2022 Jan 10;8:775700. doi: 10.3389/fmolb.2021.775700 (PMC8784816; doi:10.3389/fmolb.2021.775700)
Supplement: Supplementary file 4 [file Table4.XLSX]

## Sheet: Sheet1
ID	logFC	AveExpr	t	P.Value	adj.P.Val	B
NOS2	-0.594311	3.05485	-2.5334	0.0122496	0.0498707	-3.41597
MSLN	0.736708	3.95539	2.59522	0.0103243	0.0438268	-3.26615
ID1	-0.585105	6.90663	-2.65719	0.00867152	0.0383859	-3.11264
RBP1	0.584793	2.1729	2.74325	0.00677178	0.032003	-2.89399
CRABP2	0.590094	2.36465	2.74927	0.00665414	0.0316179	-2.87845
CST1	0.864296	3.89958	2.83626	0.00514968	0.026236	-2.65054
PLCB4	-0.60108	4.15684	-2.84658	0.00499351	0.0257546	-2.62308
UCA1	-0.833933	3.21413	-2.87444	0.00459321	0.0242925	-2.54849
CEL	0.89082	2.81849	2.91099	0.00411255	0.0223123	-2.44964
TNC	0.585665	3.15348	2.92546	0.00393542	0.021576	-2.41022
GPNMB	0.590593	3.10559	2.93788	0.00378891	0.0210105	-2.37623
C6orf15	0.761513	1.36728	3.05947	0.00259709	0.0158255	-2.03664
ODAM	0.58857	1.37351	3.06787	0.00252914	0.0155222	-2.01273
FNDC1	0.627927	2.10111	3.09092	0.00235096	0.0147229	-1.94679
FBLN1	0.620914	3.65828	3.0956	0.00231627	0.0145582	-1.93337
CYR61	0.593806	4.43156	3.19729	0.00166959	0.0114824	-1.637
APOC1	0.718378	3.2274	3.25003	0.00140448	0.0100872	-1.47995
RN7SL2	0.752851	5.74315	3.26407	0.00134083	0.00973873	-1.43777
SERPINE1	0.672412	3.32731	3.26945	0.00131718	0.00959404	-1.42158
DCN	0.634501	3.54531	3.2711	0.00131	0.00954612	-1.4166
MMP11	0.711117	4.0973	3.2865	0.00124468	0.0091764	-1.37005
THBS2	0.869109	3.78068	3.38182	0.000903481	0.00725888	-1.0778
SULF1	0.733673	3.71613	3.38406	0.000896621	0.00722603	-1.07083
CXCL3	-0.605677	4.09261	-3.4246	0.000780741	0.00654081	-0.944267
APOE	0.851376	4.69593	3.43493	0.000753533	0.00635685	-0.911798
AQP1	0.610179	4.04055	3.43611	0.000750495	0.00633642	-0.9081
GREM1	0.684992	2.50316	3.46255	0.00068511	0.00591793	-0.824603
ELN	0.60347	3.07369	3.49032	0.000622231	0.00550725	-0.736342
HTRA3	0.624624	3.62125	3.53228	0.000537393	0.00496708	-0.601793
TPM2	0.605398	4.74825	3.53979	0.000523408	0.00487283	-0.57757
CTHRC1	0.762867	3.66286	3.55637	0.000493744	0.00466417	-0.523951
ASPN	0.777894	2.42632	3.57132	0.000468351	0.00450282	-0.475405
C1S	0.621673	4.51984	3.59408	0.00043204	0.0042427	-0.40116
AEBP1	0.772746	4.98906	3.59758	0.000426711	0.0042024	-0.389738
C3	0.838957	3.80802	3.62511	0.000386804	0.0038801	-0.299323
TIMP2	0.629598	4.82418	3.65516	0.000347275	0.00356942	-0.19997
SPARCL1	0.66366	3.98353	3.67094	0.000328082	0.00342456	-0.147539
CCL19	0.730141	1.67214	3.69145	0.000304633	0.003249	-0.0791133
VIP	0.804261	1.78522	3.72783	0.000266869	0.00292037	0.0431126
FBLN2	0.739986	2.81946	3.73284	0.000262038	0.00287515	0.0599932
F10	0.693709	1.88592	3.75059	0.000245554	0.00273511	0.120049
COL10A1	0.930588	2.05357	3.76461	0.000233235	0.00263063	0.167645
DSC3	-0.733056	1.25136	-3.77083	0.000227956	0.00258384	0.188819
C11orf96	0.59867	3.19988	3.77857	0.000221547	0.0025307	0.215205
PCP4	0.769788	1.52465	3.82429	0.000187044	0.00221653	0.371939
FLNA	0.629321	5.75873	3.8396	0.000176676	0.002123	0.424774
RNASE1	0.593415	5.94817	3.88039	0.000151653	0.00188162	0.566389
F13A1	0.589081	1.57926	3.8826	0.0001504	0.00187285	0.574086
OLFML2B	0.618661	2.89216	3.90698	0.000137194	0.00174472	0.659376
TYROBP	0.687748	4.57279	3.92116	0.00013003	0.00167597	0.709171
MT2A	0.580581	5.02481	3.92565	0.000127839	0.00165603	0.724953
SERPINF1	0.631046	3.93985	3.9911	9.95995e-05	0.00138618	0.956965
CST2	0.666542	1.53841	4.02495	8.74359e-05	0.00125072	1.07817
MFAP5	0.614672	1.29078	4.0482	7.99185e-05	0.00117587	1.16188
ACKR1	0.588412	1.69896	4.06552	7.47207e-05	0.0011194	1.22453
CTGF	0.655929	5.39191	4.09852	6.56995e-05	0.00101726	1.34447
CHRDL2	0.704068	1.33946	4.10762	6.34018e-05	0.000986441	1.37766
RGS2	0.596369	2.89949	4.1365	5.66029e-05	0.000904591	1.48349
MAB21L2	0.604108	1.53001	4.1428	5.52168e-05	0.00088657	1.50662
EFEMP1	0.737473	2.77944	4.19296	4.52742e-05	0.000770822	1.69202
FOLR2	0.646951	2.01643	4.25045	3.59864e-05	0.000643008	1.90665
SLC7A8	0.60915	3.57477	4.25099	3.59079e-05	0.000642251	1.90869
CD52	0.643109	3.17848	4.2612	3.44647e-05	0.000620667	1.94707
BGN	0.870581	6.40052	4.29676	2.98614e-05	0.000554691	2.08125
SERPING1	0.752774	4.51374	4.30616	2.87459e-05	0.000538403	2.11689
MSRB3	0.597528	1.79492	4.33071	2.60197e-05	0.000498687	2.21021
FABP4	0.642597	0.653055	4.33196	2.58877e-05	0.00049662	2.21498
LGALS1	0.698308	6.89968	4.34744	2.4306e-05	0.000472888	2.27405
KLF2	0.621562	3.13583	4.37358	2.18433e-05	0.000432329	2.37418
SFRP4	1.18004	2.83915	4.38548	2.08035e-05	0.000418183	2.41991
C1R	0.682362	4.48425	4.40467	1.92259e-05	0.000391441	2.49387
SPP1	1.3852	4.41601	4.42057	1.80062e-05	0.000375558	2.55536
CCDC80	0.726952	1.75851	4.47282	1.45016e-05	0.000315207	2.75856
PODN	0.66441	2.19638	4.489	1.35561e-05	0.000299719	2.82189
HMGCS1	-0.632597	4.28214	-4.50283	1.27955e-05	0.000285355	2.87614
MFAP4	0.893227	4.10778	4.54516	1.07144e-05	0.000248683	3.04298
HSPB1	0.635624	7.43316	4.54979	1.05075e-05	0.000244945	3.06132
APOD	0.975794	2.48275	4.55715	1.01867e-05	0.000239364	3.09048
MYBL2	-0.593515	5.50821	-4.55882	1.01153e-05	0.00023823	3.09709
NNMT	0.738744	3.39878	4.58067	9.2238e-06	0.00022077	3.18388
ISLR	0.923181	4.22716	4.58388	9.09959e-06	0.000218815	3.19663
SYNM	0.78318	1.39947	4.58777	8.95089e-06	0.000215997	3.21213
SYNPO2	0.71527	1.45438	4.60363	8.36882e-06	0.000204179	3.27541
TREM2	0.804106	2.06919	4.6058	8.29218e-06	0.00020344	3.28407
MXRA8	0.738202	3.74289	4.62015	7.80143e-06	0.000193759	3.34149
EFEMP2	0.583213	2.59532	4.62527	7.63323e-06	0.000190914	3.36201
MYH11	1.15559	2.9282	4.66661	6.39764e-06	0.000166737	3.5283
CPXM2	0.658137	1.31929	4.67846	6.08076e-06	0.000160108	3.57616
TMEM47	0.652524	1.89935	4.71126	5.28042e-06	0.000143016	3.70916
MYLK	0.669263	2.17073	4.72041	5.07594e-06	0.00013894	3.74639
NDN	0.589266	2.43508	4.74384	4.58679e-06	0.00012969	3.84194
VAMP5	0.59686	3.94275	4.7512	4.44272e-06	0.000126485	3.87204
SPOCK1	0.740638	1.42216	4.77359	4.03094e-06	0.000117121	3.9638
DPYSL3	0.791369	3.11441	4.8139	3.38079e-06	0.000102645	4.12979
SFRP2	1.64168	3.22555	4.81389	3.38094e-06	0.000102645	4.12975
RGCC	0.659942	3.80425	4.82823	3.17502e-06	9.73989e-05	4.18908
CRYBG1	-0.581484	3.55247	-4.85871	2.77703e-06	8.74042e-05	4.31556
TNS1	0.750489	2.40241	4.8654	2.69637e-06	8.53878e-05	4.3434
GAS1	0.769893	1.20096	4.88548	2.46767e-06	8.03709e-05	4.42714
TUBB6	0.599647	2.83309	4.88963	2.42279e-06	7.90344e-05	4.44448
CCL21	1.19373	3.33234	4.91157	2.19843e-06	7.31058e-05	4.53632
ACTG2	1.21561	4.06512	4.94652	1.88204e-06	6.45664e-05	4.68323
TGFB3	0.692795	1.38584	4.96172	1.7586e-06	6.08388e-05	4.74739
SNHG3	-0.599176	3.27438	-4.96415	1.73964e-06	6.04473e-05	4.75764
PBK	-0.675352	3.06217	-4.99042	1.54668e-06	5.42366e-05	4.86886
PLIN4	0.605431	0.563947	5.00507	1.44824e-06	5.13728e-05	4.93108
CHRDL1	0.78854	1.15063	5.01624	1.37733e-06	5.0357e-05	4.97859
LTBP3	0.59847	2.7989	5.04329	1.21924e-06	4.55531e-05	5.094
THBS4	0.914533	1.0867	5.05625	1.14991e-06	4.36713e-05	5.14943
LIMS2	0.585034	1.68231	5.11301	8.88698e-07	3.52466e-05	5.3935
MRGPRF	0.714502	1.94607	5.12127	8.55872e-07	3.4142e-05	5.42917
TFRC	-0.727208	5.4053	-5.13579	8.00993e-07	3.2456e-05	5.49197
YBX2	-0.607765	2.1234	-5.16258	7.08552e-07	2.92609e-05	5.60821
COMP	1.25473	2.18067	5.18211	6.478e-07	2.72505e-05	5.6932
HMMR	-0.591362	2.96848	-5.19266	6.17106e-07	2.61907e-05	5.73923
RAMP1	1.0835	2.64509	5.19798	6.02188e-07	2.57167e-05	5.76243
COX7A1	0.589505	2.20487	5.21238	5.63509e-07	2.45228e-05	5.8254
C7	0.691134	0.934154	5.22363	5.34993e-07	2.34304e-05	5.87466
SNORD6	-0.619797	1.6742	-5.23019	5.19004e-07	2.28762e-05	5.90344
AC053503.4	0.786666	0.766441	5.25043	4.7258e-07	2.13135e-05	5.99235
GPX3	0.808058	3.07651	5.26312	4.45565e-07	2.03811e-05	6.04821
MFGE8	0.662421	3.52095	5.27801	4.15789e-07	1.93196e-05	6.11385
ACTA2	0.914035	5.70119	5.30574	3.65386e-07	1.75317e-05	6.23652
PSAT1	-0.918751	4.56002	-5.30694	3.63356e-07	1.7475e-05	6.24181
HSPB6	0.967763	2.14944	5.30984	3.58475e-07	1.7362e-05	6.25465
IGFBP7	0.816089	7.19411	5.3131	3.53052e-07	1.71802e-05	6.26913
CASQ2	0.663651	0.519229	5.31803	3.45012e-07	1.68288e-05	6.291
HOPX	0.610032	1.11266	5.32258	3.37758e-07	1.6514e-05	6.31118
EPHX1	0.606712	4.44249	5.33851	3.13478e-07	1.55111e-05	6.38203
PLN	0.892662	1.50715	5.40074	2.33946e-07	1.20691e-05	6.66004
FABP5	-0.615936	3.85379	-5.40365	2.30758e-07	1.19493e-05	6.67308
AOC3	0.821971	2.21798	5.41727	2.16371e-07	1.13617e-05	6.73426
GINS1	-0.60132	3.0876	-5.48875	1.54092e-07	8.57252e-06	7.05699
SRPX	0.634359	1.47981	5.54292	1.18921e-07	7.0341e-06	7.30346
LMOD1	0.984664	2.33303	5.55621	1.11568e-07	6.67593e-06	7.3642
CCNB1	-0.622845	4.99021	-5.57515	1.01853e-07	6.20276e-06	7.45091
FHL1	0.758764	2.19211	5.63304	7.70078e-08	4.95352e-06	7.71711
PHLDA3	0.817522	3.08958	5.66745	6.516e-08	4.28946e-06	7.87621
MGP	1.13429	3.84107	5.67255	6.35619e-08	4.26175e-06	7.89987
PDLIM3	0.712151	1.63773	5.67515	6.27616e-08	4.22184e-06	7.91194
NUSAP1	-0.588407	4.08985	-5.68358	6.02368e-08	4.10567e-06	7.95105
TIMP1	0.638779	7.50533	5.70599	5.39994e-08	3.72994e-06	8.05519
BIRC5	-0.597775	4.23449	-5.75373	4.27418e-08	3.09787e-06	8.27799
HSPB8	0.818462	1.64112	5.78322	3.69725e-08	2.70834e-06	8.41622
RFC3	-0.593199	3.81353	-5.79076	3.56249e-08	2.66655e-06	8.45162
SNHG4	-0.588958	1.96746	-5.81041	3.23334e-08	2.45591e-06	8.54405
TAGLN	1.14966	5.2577	5.85125	2.64161e-08	2.07538e-06	8.73682
PTGIS	0.837481	1.13407	5.90194	2.05306e-08	1.68368e-06	8.97728
DDX21	-0.60668	5.11401	-5.91403	1.93296e-08	1.61085e-06	9.0348
FAM111B	-0.603263	2.66241	-5.91457	1.92773e-08	1.61085e-06	9.03738
PXDC1	0.597997	2.47493	5.91626	1.9115e-08	1.60597e-06	9.04545
KCNMB1	0.59346	0.819575	5.92409	1.83824e-08	1.55076e-06	9.08274
RNU6-850P	-0.690241	1.76253	-5.93889	1.70714e-08	1.47029e-06	9.15335
MYL9	1.02424	5.69184	5.98217	1.37406e-08	1.25705e-06	9.36054
PRELP	1.05259	1.54518	5.99312	1.30051e-08	1.20792e-06	9.41307
ANLN	-0.633558	3.26929	-6.01685	1.15398e-08	1.08962e-06	9.5272
ATAD2	-0.607673	3.02893	-6.02478	1.10875e-08	1.06152e-06	9.56538
CNN1	1.36457	3.21763	6.03325	1.06234e-08	1.02662e-06	9.60622
SRPK1	-0.606062	4.63043	-6.0584	9.35503e-09	9.16971e-07	9.72765
CCNE1	-0.61338	2.61856	-6.05982	9.28799e-09	9.14756e-07	9.73452
DES	2.0486	4.24396	6.06147	9.2104e-09	9.11476e-07	9.74253
AC099850.3	-0.659751	3.02558	-6.09081	7.93713e-09	7.96966e-07	9.88466
SGCA	0.590832	0.656531	6.10706	7.30809e-09	7.41033e-07	9.96355
TUBA1A	0.768804	4.35525	6.12189	6.77683e-09	6.97472e-07	10.0357
CDK1	-0.670016	3.91345	-6.12734	6.59143e-09	6.85242e-07	10.0622
DHFR	-0.581319	2.45738	-6.14096	6.14923e-09	6.55089e-07	10.1285
CENPF	-0.685687	2.69327	-6.15686	5.66961e-09	6.20762e-07	10.2061
FXYD6	0.659122	1.33225	6.15689	5.66884e-09	6.20762e-07	10.2063
SKA3	-0.653994	3.29767	-6.19304	4.71119e-09	5.35774e-07	10.3831
HSPB7	0.851037	1.07842	6.21799	4.14492e-09	4.87537e-07	10.5056
NCR3LG1	-0.604638	1.78881	-6.23057	3.8853e-09	4.63295e-07	10.5674
CRYAB	0.821984	1.92105	6.2942	2.79811e-09	3.54568e-07	10.8813
SCARA3	0.700488	1.51804	6.32865	2.34059e-09	3.04929e-07	11.0521
SMC2	-0.598765	2.90551	-6.36848	1.90278e-09	2.5433e-07	11.2502
DEPP1	0.926345	3.17838	6.46357	1.15726e-09	1.62048e-07	11.7261
ECT2	-0.775407	3.98007	-6.53029	8.14433e-10	1.23267e-07	12.0625
PRC1	-0.593213	3.51211	-6.64026	4.54523e-10	7.48472e-08	12.6212
MAD2L1	-0.620745	3.18425	-6.67294	3.81809e-10	6.60433e-08	12.7882
SMC4	-0.707346	2.71952	-6.70883	3.15121e-10	5.49698e-08	12.9722
CDC25A	-0.589088	2.62714	-6.73828	2.69089e-10	4.80843e-08	13.1235
CCNA2	-0.645574	4.12648	-6.80847	1.84415e-10	3.45091e-08	13.4857
MELK	-0.699649	3.42574	-6.84918	1.47985e-10	3.05938e-08	13.6967
KIF11	-0.645953	3.1231	-6.85525	1.43198e-10	3.01817e-08	13.7283
ASPM	-0.614218	1.74485	-6.85534	1.43129e-10	3.01817e-08	13.7287
ORC1	-0.602088	2.499	-6.87506	1.28624e-10	2.84688e-08	13.8312
CEP55	-0.721052	3.56087	-6.8892	1.19118e-10	2.72436e-08	13.9048
NCAPG	-0.585214	2.4282	-6.9175	1.02133e-10	2.41645e-08	14.0524
FUT4	-0.65245	3.40051	-6.96217	8.00646e-11	1.99145e-08	14.2859
KIF2C	-0.588035	3.51871	-7.05269	4.87696e-11	1.3385e-08	14.7615
ZWINT	-0.608656	4.45401	-7.23251	1.80479e-11	5.65096e-09	15.7157
AURKA	-0.676929	4.25698	-7.28592	1.34025e-11	4.59795e-09	16.0014
RRM2	-0.700154	4.38741	-7.522	3.554e-12	1.46311e-09	17.2764
PIGW	-0.593586	2.37666	-7.52279	3.53796e-12	1.46311e-09	17.2807
TTK	-0.671521	2.48501	-7.59581	2.33755e-12	1.02375e-09	17.679
PRR11	-0.665208	2.76457	-7.65454	1.67274e-12	7.82539e-10	18.0006
FANCI	-0.657674	2.89606	-7.66656	1.5618e-12	7.47631e-10	18.0665
TOP2A	-0.843718	4.66911	-7.68014	1.44523e-12	7.083e-10	18.1411
ARHGAP11A	-0.740479	2.4849	-7.68482	1.40709e-12	7.0643e-10	18.1668
BUB1B	-0.692079	2.72961	-7.77589	8.34874e-13	4.47253e-10	18.6686
AUNIP	-0.598174	1.74263	-7.80985	6.86737e-13	3.92661e-10	18.8563
CDC6	-0.778113	2.9804	-7.81801	6.55253e-13	3.85364e-10	18.9015
TPX2	-0.76311	5.31854	-7.93151	3.4014e-13	2.41429e-10	19.5319
KIF23	-0.60538	2.36424	-7.96629	2.78008e-13	2.11945e-10	19.7258
KIF18B	-0.619748	2.59637	-7.99559	2.34502e-13	1.93079e-10	19.8895
MKI67	-0.842402	3.78392	-8.13967	1.01184e-13	1.04138e-10	20.6979
TIMELESS	-0.583447	3.26491	-8.17866	8.05171e-14	9.20758e-11	20.9176
RRM1	-0.631606	4.41429	-8.2623	4.92544e-14	5.96384e-11	21.3904
CHEK1	-0.621299	2.38509	-8.2736	4.60841e-14	5.92872e-11	21.4544
FEN1	-0.622059	4.41011	-8.29323	4.10491e-14	5.63303e-11	21.5657
EXO1	-0.635456	2.08769	-8.3356	3.19663e-14	4.69995e-11	21.8063
CDCA5	-0.727242	3.70278	-8.40637	2.10304e-14	3.60741e-11	22.2092
CLU	1.43568	2.93886	8.44225	1.69992e-14	3.18101e-11	22.4139
MCM10	-0.594831	1.74901	-8.57611	7.66344e-15	1.57744e-11	23.1805
ORC6	-0.629873	2.18613	-8.60524	6.44008e-15	1.47292e-11	23.3479
SHCBP1	-0.619109	1.98052	-8.76944	2.40665e-15	9.90772e-12	24.2951
NCAPG2	-0.601957	2.80721	-8.77636	2.30855e-15	9.90772e-12	24.3352
SPAG5	-0.690492	2.92282	-9.86314	2.97632e-18	3.06323e-14	30.7386
BRCA1	-0.762677	1.99159	-12.7607	3.14118e-26	6.4658e-22	48.3774
