# Supplementary material for: Development of an Aging-Related Gene Signature for Predicting Prognosis, Immunotherapy, and Chemotherapy Benefits in Rectal Cancer
Source: Front Mol Biosci. 2022 Jan 10;8:775700. doi: 10.3389/fmolb.2021.775700 (PMC8784816; doi:10.3389/fmolb.2021.775700)
Supplement: Supplementary file 5 [file Table1.XLSX]

## Sheet: Sheet1
ID	futime	fustat	Age	Gender	Stage	T	M	N
TCGA-AF-2691-01	1309	0	48	0	1	1	0	0
TCGA-AG-A015-01	1096	0	64	0	1	1	0	0
TCGA-AG-A025-01	1520	0	62	0	1	1	0	0
TCGA-AG-3892-01	396	0	57	0	1	1	0	0
TCGA-AG-3742-01	30	0	85	0	1	1	0	0
TCGA-DC-5337-01	792	0	69	1	1	1	0	0
TCGA-CI-6623-01	1443	0	44	1	1	1	0	0
TCGA-AG-3580-01	244	0	67	1	1	1	0	0
TCGA-AG-3732-01	1003	0	78	0	1	2	0	0
TCGA-AF-5654-01	512	1	73	0	1	2	0	0
TCGA-AG-3882-01	608	0	66	0	1	2	0	0
TCGA-AG-3726-01	243	0	63	0	1	2	0	0
TCGA-AG-A008-01	424	0	50	0	1	2	0	0
TCGA-AG-3896-01	31	0	85	0	1	2	0	0
TCGA-CI-6624-01	1466	0	53	0	1	2	0	0
TCGA-AG-3883-01	31	0	69	1	1	2	0	0
TCGA-AG-3878-01	30	0	64	1	1	2	0	0
TCGA-AH-6897-01	804	0	48	1	1	2	0	0
TCGA-AG-A014-01	485	0	86	1	1	2	0	0
TCGA-AG-A02X-01	1247	0	77	1	1	2	0	0
TCGA-DC-6158-01	334	1	70	1	1	2	0	0
TCGA-DC-6157-01	1581	0	48	1	1	2	0	0
TCGA-AG-A002-01	638	0	35	1	1	2	0	0
TCGA-DC-4749-01	762	0	57	1	1	2	0	0
TCGA-AG-3599-01	366	0	70	1	1	2	0	0
TCGA-AG-3890-01	518	0	62	1	1	2	0	0
TCGA-AG-3587-01	1400	0	65	1	1	2	0	0
TCGA-DC-6160-01	1339	0	68	1	1	2	0	0
TCGA-AG-3581-01	215	0	63	1	1	2	0	0
TCGA-AG-4022-01	1400	0	59	0	2	3	0	0
TCGA-AG-3574-01	1096	1	89	0	2	3	0	0
TCGA-AG-A02N-01	1885	0	67	1	2	3	0	0
TCGA-AG-3575-01	365	0	51	1	2	3	0	0
TCGA-DT-5265-01	384	0	51	1	2	3	0	0
TCGA-AG-3593-01	1035	0	72	0	2	3	0	0
TCGA-F5-6811-01	979	0	72	0	2	3	0	0
TCGA-DY-A1DC-01	1258	1	72	0	2	3	0	0
TCGA-AG-A01J-01	31	0	59	0	2	3	0	0
TCGA-F5-6861-01	1160	0	60	0	2	3	0	0
TCGA-AG-3881-01	579	0	83	0	2	3	0	0
TCGA-EI-6506-01	625	0	78	0	2	3	0	0
TCGA-AG-3591-01	1035	0	66	0	2	3	0	0
TCGA-AF-2692-01	412	0	54	0	2	3	0	0
TCGA-F5-6571-01	1288	0	62	0	2	3	0	0
TCGA-AF-A56N-01	360	0	47	0	2	3	0	0
TCGA-DY-A1DE-01	3932	0	56	0	2	3	0	0
TCGA-AG-3578-01	974	0	76	0	2	3	0	0
TCGA-F5-6465-01	1506	0	64	0	2	3	0	0
TCGA-EI-6514-01	496	0	59	0	2	3	0	0
TCGA-AG-4001-01	1096	0	74	0	2	3	0	0
TCGA-AG-3608-01	485	0	79	0	2	3	0	0
TCGA-DY-A0XA-01	3846	0	57	0	2	3	0	0
TCGA-AG-A00H-01	790	0	75	1	2	3	0	0
TCGA-AG-3592-01	1035	0	68	1	2	3	0	0
TCGA-EI-6507-01	607	0	60	1	2	3	0	0
TCGA-AG-4008-01	518	0	63	1	2	3	0	0
TCGA-AG-3887-01	1124	0	68	1	2	3	0	0
TCGA-AG-3894-01	426	0	65	1	2	3	0	0
TCGA-AG-3898-01	1461	0	61	1	2	3	0	0
TCGA-AG-A011-01	1126	0	80	1	2	3	0	0
TCGA-EI-6882-01	262	0	59	1	2	3	0	0
TCGA-AG-3611-01	424	0	72	1	2	3	0	0
TCGA-AF-A56K-01	2635	0	56	1	2	3	0	0
TCGA-EF-5831-01	127	0	72	1	2	3	0	0
TCGA-AG-3902-01	974	0	61	1	2	3	0	0
TCGA-F5-6812-01	1110	0	67	1	2	3	0	0
TCGA-AF-3400-01	1049	0	54	1	2	3	0	0
TCGA-DC-6682-01	762	0	57	1	2	3	0	0
TCGA-AG-3598-01	1522	0	69	1	2	3	0	0
TCGA-AG-A00Y-01	700	0	68	1	2	3	0	0
TCGA-AG-3594-01	61	1	77	1	2	3	0	0
TCGA-F5-6814-01	1131	0	57	1	2	3	0	0
TCGA-EI-6883-01	350	0	63	1	2	3	0	0
TCGA-AG-A026-01	59	1	66	1	2	4	0	0
TCGA-CI-6622-01	1362	0	74	1	2	4	0	0
TCGA-EF-5830-01	106	0	54	1	2	4	0	0
TCGA-AG-A01N-01	943	0	68	0	4	2	1	0
TCGA-DY-A1H8-01	992	1	77	0	3	2	0	1
TCGA-AF-6655-01	609	0	66	1	3	2	0	1
TCGA-CL-4957-01	425	0	79	0	1	3	0	1
TCGA-AG-A020-01	31	0	57	0	3	3	0	1
TCGA-AG-3727-01	30	0	78	0	3	3	0	1
TCGA-EI-6884-01	328	0	71	1	3	3	0	1
TCGA-EI-6881-01	499	0	60	1	3	3	0	1
TCGA-EI-6917-01	531	0	33	1	3	3	0	1
TCGA-AG-3612-01	608	0	55	0	3	3	0	1
TCGA-DY-A1DD-01	1741	1	77	0	3	3	0	1
TCGA-EI-6512-01	538	0	64	0	3	3	0	1
TCGA-AG-3909-01	608	0	69	0	3	3	0	1
TCGA-AG-3885-01	546	0	71	0	3	3	0	1
TCGA-AG-3901-01	761	0	67	0	3	3	0	1
TCGA-AG-A00C-01	183	0	49	0	3	3	0	1
TCGA-EI-6511-01	482	0	52	1	3	3	0	1
TCGA-AG-3728-01	912	0	73	1	3	3	0	1
TCGA-EI-6513-01	497	0	59	1	3	3	0	1
TCGA-AG-3893-01	1065	0	74	1	3	3	0	1
TCGA-BM-6198-01	646	0	73	1	3	3	0	1
TCGA-AG-A032-01	1157	0	68	1	3	3	0	1
TCGA-F5-6863-01	361	1	71	0	3	4	0	1
TCGA-AG-A02G-01	1185	1	66	1	4	2	1	1
TCGA-AH-6544-01	1173	0	60	1	3	3	1	1
TCGA-AG-3605-01	30	0	85	0	4	3	1	1
TCGA-AF-3913-01	316	1	60	1	4	3	1	1
TCGA-AG-3731-01	1126	0	65	1	4	3	1	1
TCGA-AG-3582-01	1096	1	75	1	4	3	1	1
TCGA-CI-6620-01	1009	0	41	0	4	3	1	1
TCGA-DY-A1DG-01	1566	1	75	1	4	3	1	1
TCGA-F5-6702-01	452	0	71	1	4	3	1	1
TCGA-DC-4745-01	639	0	49	0	3	3	0	1
TCGA-EI-6508-01	636	0	48	0	3	3	0	1
TCGA-DC-5869-01	943	0	62	0	3	3	0	1
TCGA-DC-6155-01	425	0	31	0	3	2	0	1
TCGA-DC-6683-01	762	0	43	1	3	3	0	1
TCGA-AH-6903-01	592	0	46	1	3	3	0	1
TCGA-EI-6885-01	415	0	57	0	4	3	1	1
TCGA-CI-6619-01	184	0	41	1	4	3	1	1
TCGA-AG-3725-01	638	0	90	0	3	3	0	2
TCGA-AG-3586-01	31	0	72	0	3	3	0	2
TCGA-AG-A036-01	3562	0	71	1	3	3	0	2
TCGA-G5-6233-01	556	1	74	1	3	3	0	2
TCGA-AF-2690-01	524	1	76	0	3	3	0	2
TCGA-AG-3609-01	608	0	65	0	3	3	0	2
TCGA-DY-A1DF-01	734	1	73	0	3	3	0	2
TCGA-AF-A56L-01	2007	0	48	0	3	3	0	2
TCGA-AG-3999-01	853	0	61	0	3	3	0	2
TCGA-AF-2687-01	1427	0	57	1	3	3	0	2
TCGA-AG-3600-01	184	0	62	1	3	3	0	2
TCGA-F5-6813-01	598	1	70	1	3	4	0	2
TCGA-AG-4021-01	121	1	84	0	4	3	1	2
TCGA-AG-4005-01	427	0	64	1	4	3	1	2
TCGA-AG-3583-01	610	1	66	1	4	3	1	2
TCGA-AG-A016-01	276	0	55	1	4	3	1	2
TCGA-AG-3584-01	730	1	60	1	4	3	1	2
TCGA-EI-7002-01	364	0	58	1	4	3	1	2
TCGA-AG-A023-01	1581	1	62	0	4	4	1	2
TCGA-AG-4007-01	31	0	87	1	4	4	1	2
TCGA-F5-6864-01	379	0	74	0	3	3	0	2
TCGA-F5-6464-01	303	1	77	0	3	4	0	2
TCGA-DC-6681-01	790	0	70	0	4	3	1	2
TCGA-EI-6509-01	517	0	53	1	3	3	0	2
TCGA-AH-6643-01	1314	1	50	1	3	3	0	2
TCGA-EI-7004-01	257	0	37	0	4	4	0	2
TCGA-DC-6154-01	365	0	57	0	4	4	1	2
TCGA-DC-6156-01	943	0	62	1	4	4	1	2
